# Supplementary material for: Myxobacterial Genomics and Post-Genomics: A Review of Genome Biology, Genome Sequences and Related ‘Omics Studies
Source: Microorganisms. 2021 Oct 13;9(10):2143. doi: 10.3390/microorganisms9102143 (PMC8538405; doi:10.3390/microorganisms9102143)
Supplement: Supplementary file 1 [file microorganisms-09-02143-s001.zip]

Archive with 1 entries (1 files):
- microorganisms-1411156-SI.xlsx
