# Supplementary material for: Myxobacterial Genomics and Post-Genomics: A Review of Genome Biology, Genome Sequences and Related ‘Omics Studies
Source: Microorganisms. 2021 Oct 13;9(10):2143. doi: 10.3390/microorganisms9102143 (PMC8538405; doi:10.3390/microorganisms9102143)
Supplement: Supplementary file 1 [file microorganisms-09-02143-s001.zip › microorganisms-1411156-SI.xlsx]

## Sheet: Genome Sequences
Myxobacterial genome sequences in Genbank. Key features of the genomes are presented, including size, %GC, and the number (#) of contigs and protein-coding genes (CDS). Accession numbers are provided for easy access to each Genbank submission and its related metadata. * denotes strains where species membership has been identified here using ANI/dDDH. Type strains are indicated in the strain colum…
Organism	Strain	Size (Mb)	%GC	#Contigs	#CDS	BioSample	BioProject	Assembly	Release Date	Class	Order	Family	Genus
Anaeromyxobacter dehalogenans	2CP-1 = Type	5.02933	74.7	1	4464	SAMN00000050	PRJNA20095	GCA_000022145.1	2009-01-12	Myxococcia	Myxococcales	Anaeromyxobacteraceae	Anaeromyxobacter
Anaeromyxobacter dehalogenans	2CP-C	5.01348	74.9	1	4422	SAMN02598274	PRJNA12634	GCA_000013385.1	2006-01-27	Myxococcia	Myxococcales	Anaeromyxobacteraceae	Anaeromyxobacter
Anaeromyxobacter dehalogenans*	K	5.06163	74.8	1	4453	SAMN00000041	PRJNA19743	GCA_000020805.1	2008-08-15	Myxococcia	Myxococcales	Anaeromyxobacteraceae	Anaeromyxobacter
Anaeromyxobacter sp.	Fw109-5	5.27799	73.5	1	4516	SAMN02598401	PRJNA17729	GCA_000017505.1	2007-07-17	Myxococcia	Myxococcales	Anaeromyxobacteraceae	Anaeromyxobacter
Anaeromyxobacter sp.	PSR-1	4.86375	74.4	344	4388	SAMD00017487	PRJDB2902	GCA_000964525.1	2015-03-20	Myxococcia	Myxococcales	Anaeromyxobacteraceae	Anaeromyxobacter
Anaeromyxobacter sp.	Red267	4.82983	74.5	17	4224	SAMD00175813	PRJDB8473	GCA_013340205.1	2020-06-09	Myxococcia	Myxococcales	Anaeromyxobacteraceae	Anaeromyxobacter
Myxococcaceae bacterium	JPH2	8.99497	69.5	144	7239	SAMN17150598	PRJNA687568	GCA_016458225.1	2021-01-02	Myxococcia	Myxococcales	Myxococcaceae	-
Myxococcaceae bacterium	MYXO	4.28038	68.9	336	3675	SAMEA8236593	PRJEB43626	GCA_905339255.1	2021-03-19	Myxococcia	Myxococcales	Myxococcaceae	-
Aggregicoccus sp.	17bor-14	6.9262	73	38	5926	SAMN12215090	PRJNA544581	GCA_009659535.1	2019-11-12	Myxococcia	Myxococcales	Myxococcaceae	Aggregicoccus
Archangium gephyra	DSM 2261 = Type	12.4337	69.4	60	9714	SAMN04488083	PRJNA303575	GCA_003387095.1	2018-08-14	Myxococcia	Myxococcales	Myxococcaceae	Archangium
Archangium gephyra	DSM 2261 = Type	12.4894	69.4	1	9650	SAMN03704078	PRJNA283574	GCA_001027285.1	2015-06-03	Myxococcia	Myxococcales	Myxococcaceae	Archangium
Archangium sp.	Cb G35	12.9276	68.8	41	10183	SAMN06020410	PRJNA353849	GCA_001896145.1	2016-12-09	Myxococcia	Myxococcales	Myxococcaceae	Archangium
Archangium violaceum	SDU34	12.6779	68.4	1	10308	SAMN17765430	PRJNA699039	GCA_016859125.1	2021-02-10	Myxococcia	Myxococcales	Myxococcaceae	Archangium
Archangium violaceum	SDU8	13.214	68.9	1	10317	SAMN17804988	PRJNA699684	GCA_016887565.1	2021-02-14	Myxococcia	Myxococcales	Myxococcaceae	Archangium
Archangium violaceum	Cb vi76	12.5378	68.9	431	10065	SAMN02910210	PRJNA221595	GCA_000733295.1	2014-07-25	Myxococcia	Myxococcales	Myxococcaceae	Archangium
Corallococcus aberystwythensis	AB050A = Type	9.98184	70	625	8290	SAMN10026036	PRJNA490141	GCA_003612165.1	2018-10-04	Myxococcia	Myxococcales	Myxococcaceae	Corallococcus
Corallococcus carmarthensis	CA043D = Type	10.7938	69.9	530	8595	SAMN10026042	PRJNA490141	GCA_003611695.1	2018-10-04	Myxococcia	Myxococcales	Myxococcaceae	Corallococcus
Corallococcus carmarthensis	CA046B	10.7435	69.8	1079	8565	SAMN14860154	PRJNA631409	GCA_013116625.1	2020-05-18	Myxococcia	Myxococcales	Myxococcaceae	Corallococcus
Corallococcus coralloides	B035	9.58789	70.3	1	7491	SAMN10584458	PRJNA509558	GCA_004104415.1	2019-01-24	Myxococcia	Myxococcales	Myxococcaceae	Corallococcus
Corallococcus coralloides	CA044C	10.0541	70	1379	8227	SAMN14860155	PRJNA631410	GCA_013116665.1	2020-05-18	Myxococcia	Myxococcales	Myxococcaceae	Corallococcus
Corallococcus coralloides	DSM 2259 = Type	10.0806	69.9	1	7952	SAMN02603593	PRJNA82779	GCA_000255295.1	2012-03-20	Myxococcia	Myxococcales	Myxococcaceae	Corallococcus
Corallococcus coralloides*	AB011P	10.1775	69.8	101	8079	SAMN10026049	PRJNA490141	GCA_003611605.1	2018-10-04	Myxococcia	Myxococcales	Myxococcaceae	Corallococcus
Corallococcus coralloides*	AB045	9.93989	69.9	440	7929	SAMN10026033	PRJNA490141	GCA_003668895.1	2018-10-04	Myxococcia	Myxococcales	Myxococcaceae	Corallococcus
Corallococcus coralloides*	CA049B	9.63214	70.2	496	7607	SAMN10026044	PRJNA490141	GCA_003611685.1	2018-10-04	Myxococcia	Myxococcales	Myxococcaceae	Corallococcus
Corallococcus coralloides*	CA054B	9.91043	70	454	7904	SAMN10026048	PRJNA490141	GCA_003611625.1	2018-10-04	Myxococcia	Myxococcales	Myxococcaceae	Corallococcus
Corallococcus exercitus	AB043A = Type	10.1482	70.3	961	8092	SAMN10026050	PRJNA490141	GCA_003611585.1	2018-10-04	Myxococcia	Myxococcales	Myxococcaceae	Corallococcus
Corallococcus exercitus	AB043B	10.2561	70.2	690	8090	SAMN14860128	PRJNA631408	GCA_013116705.1	2020-05-18	Myxococcia	Myxococcales	Myxococcaceae	Corallococcus
Corallococcus exercitus	CA046A	9.89514	70.5	874	7694	SAMN14860144	PRJNA631408	GCA_013116615.1	2020-05-18	Myxococcia	Myxococcales	Myxococcaceae	Corallococcus
Corallococcus exiguus	AB016	10.7482	69.4	1212	8586	SAMN14689227	PRJNA627898	GCA_012985275.1	2020-05-07	Myxococcia	Myxococcales	Myxococcaceae	Corallococcus
Corallococcus exiguus	AB031	10.4336	69.7	611	8144	SAMN14690025	PRJNA627925	GCA_012985225.1	2020-05-07	Myxococcia	Myxococcales	Myxococcaceae	Corallococcus
Corallococcus exiguus	AB032A	10.4432	69.6	972	8230	SAMN14943496	PRJNA633400	GCA_013155175.1	2020-05-24	Myxococcia	Myxococcales	Myxococcaceae	Corallococcus
Corallococcus exiguus	AB038A	10.5738	69.4	631	8261	SAMN14943502	PRJNA633400	GCA_013155195.1	2020-05-24	Myxococcia	Myxococcales	Myxococcaceae	Corallococcus
Corallococcus exiguus	AB039A	10.5375	69.4	716	8251	SAMN14943508	PRJNA633400	GCA_013155575.1	2020-05-24	Myxococcia	Myxococcales	Myxococcaceae	Corallococcus
Corallococcus exiguus	AB051	10.7615	69.5	1378	8640	SAMN14694642	PRJNA628033	GCA_012985245.1	2020-05-07	Myxococcia	Myxococcales	Myxococcaceae	Corallococcus
Corallococcus exiguus	AM006	10.5894	69.5	865	8316	SAMN15027779	PRJNA635157	GCA_013248865.1	2020-06-02	Myxococcia	Myxococcales	Myxococcaceae	Corallococcus
Corallococcus exiguus	AM007	10.4644	69.6	1264	8343	SAMN15027789	PRJNA635157	GCA_013248925.1	2020-06-02	Myxococcia	Myxococcales	Myxococcaceae	Corallococcus
Corallococcus exiguus	CA046D	10.5029	69.5	955	8344	SAMN15027778	PRJNA635157	GCA_013248915.1	2020-06-02	Myxococcia	Myxococcales	Myxococcaceae	Corallococcus
Corallococcus exiguus	CA048	10.349	69.6	723	8190	SAMN14730699	PRJNA628073	GCA_012985235.1	2020-05-07	Myxococcia	Myxococcales	Myxococcaceae	Corallococcus
Corallococcus exiguus	DSM 14696 = Type	10.4095	69.6	36	8209	SAMN13781870	PRJNA600107	GCA_009909105.1	2020-01-20	Myxococcia	Myxococcales	Myxococcaceae	Corallococcus
Corallococcus exiguus	DSM 14696 = Type	10.4608	69.5	880	8368	SAMN11975350	PRJNA547735	GCA_006376655.1	2019-06-16	Myxococcia	Myxococcales	Myxococcaceae	Corallococcus
Corallococcus exiguus	NCCRE002	10.5384	69.7	8	8283	SAMN17960306	PRJNA702492	GCA_017302975.1	2021-03-08	Myxococcia	Myxococcales	Myxococcaceae	Corallococcus
Corallococcus exiguus*	AB004	10.6022	69.4	735	8468	SAMN10026028	PRJNA490141	GCA_003612255.1	2018-10-04	Myxococcia	Myxococcales	Myxococcaceae	Corallococcus
Corallococcus exiguus*	AB018	10.4531	69.4	647	8268	SAMN10026029	PRJNA490141	GCA_003986945.1	2018-12-31	Myxococcia	Myxococcales	Myxococcaceae	Corallococcus
Corallococcus exiguus*	AB030	10.635	69.6	552	8441	SAMN10026030	PRJNA490141	GCA_003668965.1	2018-10-04	Myxococcia	Myxococcales	Myxococcaceae	Corallococcus
Corallococcus exiguus*	AB032C	10.4473	69.5	298	8165	SAMN10026031	PRJNA490141	GCA_003668935.1	2018-10-04	Myxococcia	Myxococcales	Myxococcaceae	Corallococcus
Corallococcus exiguus*	AB038B	10.7748	69.3	471	8507	SAMN10026032	PRJNA490141	GCA_003668955.1	2018-10-04	Myxococcia	Myxococcales	Myxococcaceae	Corallococcus
Corallococcus exiguus*	CA041A	10.2631	69.5	794	8201	SAMN10026041	PRJNA490141	GCA_003612075.1	2018-10-04	Myxococcia	Myxococcales	Myxococcaceae	Corallococcus
Corallococcus interemptor	AB047A = Type	9.47194	70	459	7828	SAMN10026034	PRJNA490141	GCA_003668875.1	2018-10-04	Myxococcia	Myxococcales	Myxococcaceae	Corallococcus
Corallococcus interemptor*	AB049A	9.51211	69.8	1514	7945	SAMN10026035	PRJNA490141	GCA_003668885.1	2018-10-04	Myxococcia	Myxococcales	Myxococcaceae	Corallococcus
Corallococcus interemptor*	AB050B	9.39579	70.1	432	7638	SAMN10026037	PRJNA490141	GCA_003612135.1	2018-10-04	Myxococcia	Myxococcales	Myxococcaceae	Corallococcus
Corallococcus llansteffanensis	CA051B = Type	10.5264	70.3	1244	8809	SAMN10026045	PRJNA490141	GCA_003612055.1	2018-10-04	Myxococcia	Myxococcales	Myxococcaceae	Corallococcus
Corallococcus llansteffanensis*	CA053C	10.5024	70.2	937	8277	SAMN10026046	PRJNA490141	GCA_003611675.1	2018-10-04	Myxococcia	Myxococcales	Myxococcaceae	Corallococcus
Corallococcus praedator	CA031B = Type	10.5107	69.7	1491	8947	SAMN10026038	PRJNA490141	GCA_003612125.1	2018-10-04	Myxococcia	Myxococcales	Myxococcaceae	Corallococcus
Corallococcus praedator*	CA031C	10.2302	69.9	562	7883	SAMN10026039	PRJNA490141	GCA_003612115.1	2018-10-04	Myxococcia	Myxococcales	Myxococcaceae	Corallococcus
Corallococcus praedator*	CA047B	10.3352	69.9	762	8074	SAMN10026043	PRJNA490141	GCA_003612065.1	2018-10-04	Myxococcia	Myxococcales	Myxococcaceae	Corallococcus
Corallococcus sicarius	CA040B = Type	10.3931	70.2	802	8379	SAMN10026040	PRJNA490141	GCA_003611735.1	2018-10-04	Myxococcia	Myxococcales	Myxococcaceae	Corallococcus
Corallococcus sp.	c25j21	9.23229	70.7	62	7202	SAMN13781729	PRJNA600089	GCA_009909145.1	2020-01-20	Myxococcia	Myxococcales	Myxococcaceae	Corallococcus
Corallococcus sp.	H22C18031201	9.06952	69.5	75	7162	SAMN09479396	PRJNA478718	GCA_003600865.1	2018-09-27	Myxococcia	Myxococcales	Myxococcaceae	Corallococcus
Corallococcus sp.	M34	9.04682	69.5	123	7090	SAMN19735654	PRJNA738605	GCA_019039035.1	2021-06-26	Myxococcia	Myxococcales	Myxococcaceae	Corallococcus
Corallococcus sp.	NCSPR001	9.78518	70.1	3	7795	SAMN17960307	PRJNA702492	GCA_017309135.1	2021-03-08	Myxococcia	Myxococcales	Myxococcaceae	Corallococcus
Corallococcus sp.	Z5C101001	9.07793	70.7	67	7089	SAMN12287664	PRJNA554755	GCA_007352635.1	2019-07-23	Myxococcia	Myxococcales	Myxococcaceae	Corallococcus
Corallococcus sp.	ZKHCc1 1396	9.43761	70.6	68	7264	SAMN14123930	PRJNA607191	GCA_014930455.1	2020-10-23	Myxococcia	Myxococcales	Myxococcaceae	Corallococcus
Corallococcus terminator	CA054A = Type	10.3517	69.5	863	8444	SAMN10026047	PRJNA490141	GCA_003611635.1	2018-10-04	Myxococcia	Myxococcales	Myxococcaceae	Corallococcus
Myxococcus macrosporus	ATCC 29039	9.81174	70.4	17	7710	SAMN17960305	PRJNA702492	GCA_017302985.1	2021-03-08	Myxococcia	Myxococcales	Myxococcaceae	Corallococcus
Myxococcus macrosporus	DSM 14697 = Type	8.97351	70.6	1	7044	SAMN06167052	PRJNA186904	GCA_002305895.1	2017-09-15	Myxococcia	Myxococcales	Myxococcaceae	Corallococcus
Myxococcus macrosporus	HW-1	9.00359	70.6	1	6880	SAMN02603152	PRJNA27837	GCA_000219105.1	2011-06-22	Myxococcia	Myxococcales	Myxococcaceae	Corallococcus
Cystobacter ferrugineus	Cbfe23	12.0518	68.5	42	9731	SAMN06011414	PRJNA353232	GCA_001887355.1	2016-11-29	Myxococcia	Myxococcales	Myxococcaceae	Cystobacter
Cystobacter fuscus	DSM 2262 = Type	12.2824	68.6	76	9763	SAMN02470006	PRJNA177202	GCA_000335475.2	2013-01-31	Myxococcia	Myxococcales	Myxococcaceae	Cystobacter
Cystobacter fuscus	DSM 52655	12.3497	68.5	1	9716	SAMN06167122	PRJNA358170	GCA_002305875.1	2017-09-15	Myxococcia	Myxococcales	Myxococcaceae	Cystobacter
Hyalangium minutum	DSM 14724 = Type	11.1862	68	44	8687	SAMN02719563	PRJNA242458	GCA_000737315.1	2014-08-04	Myxococcia	Myxococcales	Myxococcaceae	Hyalangium
Melittangium boletus	DSM 14713 = Type	9.91044	68.4	1	7972	SAMN06850203	PRJNA189498	GCA_002305855.1	2017-09-15	Myxococcia	Myxococcales	Myxococcaceae	Melittangium
Melittangium sp.	ATCC 29037	9.49155	70.7	3	7691	SAMN16878660	PRJNA680373	GCA_016904885.1	2021-02-17	Myxococcia	Myxococcales	Myxococcaceae	Melittangium
Myxococcus eversor	AB053B = Type	11.3942	68.9	124	8854	SAMN14091027	PRJNA606426	GCA_010894455.1	2020-02-21	Myxococcia	Myxococcales	Myxococcaceae	Myxococcus
Myxococcus eversor*	AM011	11.6188	68.9	688	9025	SAMN15238622	PRJNA639531	GCA_013372595.1	2020-06-24	Myxococcia	Myxococcales	Myxococcaceae	Myxococcus
Myxococcus fulvus	124B02	11.0488	70	1	8492	SAMN03609916	PRJNA203240	GCA_000988565.1	2015-05-06	Myxococcia	Myxococcales	Myxococcaceae	Myxococcus
Myxococcus fulvus	DSM 16525 = Type	10.8247	70	42	8420	SAMN05443572	PRJEB17047	GCA_900111765.1	2016-10-29	Myxococcia	Myxococcales	Myxococcaceae	Myxococcus
Myxococcus fulvus	NBRC 100333 = Type	10.7845	70	128	8437	SAMD00169743	PRJDB6085	GCA_007991095.1	2019-07-31	Myxococcia	Myxococcales	Myxococcaceae	Myxococcus
Myxococcus fulvus*	AB025B	10.6012	70.1	791	8360	SAMN11286145	PRJNA529425	GCA_006518215.1	2019-07-01	Myxococcia	Myxococcales	Myxococcaceae	Myxococcus
Myxococcus hansupus	mixupus = Type	9.49043	69.2	1	7474	SAMN02469988	PRJNA167109	GCA_000280925.3	2015-07-16	Myxococcia	Myxococcales	Myxococcaceae	Myxococcus
Myxococcus llanfairpwllgwyngyllgogerychwyrndrobwllllantysiliogogogochensis	AM401 = Type	12.4114	68.7	1077	10313	SAMN12094935	PRJNA549605	GCA_006636215.1	2019-07-04	Myxococcia	Myxococcales	Myxococcaceae	Myxococcus
Myxococcus llanfairpwllgwyngyllgogerychwyrndrobwllllantysiliogogogochensis*	CA033	11.6165	68.8	115	8864	SAMN15083446	PRJNA636776	GCA_013336625.1	2020-06-11	Myxococcia	Myxococcales	Myxococcaceae	Myxococcus
Myxococcus llanfairpwllgwyngyllgogerychwyrndrobwllllantysiliogogogochensis*	CA039A	11.5908	68.7	849	9002	SAMN15086708	PRJNA636776	GCA_013336645.1	2020-06-11	Myxococcia	Myxococcales	Myxococcaceae	Myxococcus
Myxococcus llanfairpwllgwyngyllgogerychwyrndrobwllllantysiliogogogochensis*	CA040A	11.7204	68.9	70	8923	SAMN15086709	PRJNA636776	GCA_013336725.1	2020-06-11	Myxococcia	Myxococcales	Myxococcaceae	Myxococcus
Myxococcus llanfairpwllgwyngyllgogerychwyrndrobwllllantysiliogogogochensis*	CA051A	11.4531	68.9	106	8698	SAMN15086710	PRJNA636776	GCA_013336705.1	2020-06-11	Myxococcia	Myxococcales	Myxococcaceae	Myxococcus
Myxococcus llanfairpwllgwyngyllgogerychwyrndrobwllllantysiliogogogochensis*	CA056	11.3646	68.9	77	8678	SAMN15086711	PRJNA636776	GCA_013336715.1	2020-06-11	Myxococcia	Myxococcales	Myxococcaceae	Myxococcus
Myxococcus sp.	SCHIC003	10.3676	68.6	1	7945	SAMN17960308	PRJNA702492	GCA_017301635.1	2021-03-08	Myxococcia	Myxococcales	Myxococcaceae	Myxococcus
Myxococcus stipitatus	DSM 14675 = Type	10.3506	69.2	1	8036	SAMN02603594	PRJNA185255	GCA_000331735.1	2013-01-14	Myxococcia	Myxococcales	Myxococcaceae	Myxococcus
Myxococcus vastator	AM301 = Type	8.99091	69.9	1008	7170	SAMN14091212	PRJNA606434	GCA_010894475.1	2020-02-21	Myxococcia	Myxococcales	Myxococcaceae	Myxococcus
Myxococcus vastator*	AM001	9.80153	68.8	1946	8912	SAMN15238695	PRJNA639536	GCA_013372615.1	2020-06-24	Myxococcia	Myxococcales	Myxococcaceae	Myxococcus
Myxococcus vastator*	AM009	8.7984	70	550	6883	SAMN15238768	PRJNA639536	GCA_013372605.1	2020-06-24	Myxococcia	Myxococcales	Myxococcaceae	Myxococcus
Myxococcus vastator*	AM010	8.93418	70	276	6905	SAMN15238708	PRJNA639536	GCA_013372585.1	2020-06-24	Myxococcia	Myxococcales	Myxococcaceae	Myxococcus
Myxococcus virescens	DSM 2260 = Type	9.24072	69.2	57	7350	SAMN04488504	PRJEB15777	GCA_900101905.1	2016-10-20	Myxococcia	Myxococcales	Myxococcaceae	Myxococcus
Myxococcus virescens	NBRC 100334 = Type	9.19458	69.2	196	7301	SAMD00166254	PRJDB6086	GCA_007989405.1	2019-07-19	Myxococcia	Myxococcales	Myxococcaceae	Myxococcus
Myxococcus xanthus	AB023	9.12811	68.9	221	7077	SAMN14820655	PRJNA630034	GCA_013116805.1	2020-05-18	Myxococcia	Myxococcales	Myxococcaceae	Myxococcus
Myxococcus xanthus	AM003	9.13628	69.2	380	7073	SAMN14820867	PRJNA630034	GCA_013116825.1	2020-05-18	Myxococcia	Myxococcales	Myxococcaceae	Myxococcus
Myxococcus xanthus	AM005	9.15048	69.2	413	7099	SAMN14820868	PRJNA630034	GCA_013116865.1	2020-05-18	Myxococcia	Myxococcales	Myxococcaceae	Myxococcus
Myxococcus xanthus	CA029	9.19031	68.8	584	7163	SAMN14820656	PRJNA630034	GCA_013116835.1	2020-05-18	Myxococcia	Myxococcales	Myxococcaceae	Myxococcus
Myxococcus xanthus	DK1622::pDPO-Mxn116-Pvan-Tpase	9.20104	68.9	1	7213	SAMN16960798	PRJNA681572	GCA_015775755.1	2020-12-07	Myxococcia	Myxococcales	Myxococcaceae	Myxococcus
Myxococcus xanthus	DSM 16526 = Type	9.26397	68.9	91	7355	SAMN05444383	PRJEB16561	GCA_900106535.1	2016-10-22	Myxococcia	Myxococcales	Myxococcaceae	Myxococcus
Myxococcus xanthus	DZ2	9.35938	68.9	1	7409	SAMN17866159	PRJNA701418	GCA_018517205.1	2021-05-26	Myxococcia	Myxococcales	Myxococcaceae	Myxococcus
Myxococcus xanthus	DZ2	9.27118	68.9	87	7328	SAMN02471831	PRJNA168264	GCA_000278585.2	2012-07-13	Myxococcia	Myxococcales	Myxococcaceae	Myxococcus
Myxococcus xanthus	DZF1	9.2806	68.9	75	7344	SAMN02471832	PRJNA168421	GCA_000340515.1	2013-02-13	Myxococcia	Myxococcales	Myxococcaceae	Myxococcus
Myxococcus xanthus	e-3-1	9.25137	68.9	1	7238	SAMN17293126	PRJNA691445	GCA_016698685.1	2021-01-19	Myxococcia	Myxococcales	Myxococcaceae	Myxococcus
Myxococcus xanthus	GH3.5.6c2	9.32103	69	1	7276	SAMN05757018	PRJNA342411	GCA_006400955.1	2019-06-24	Myxococcia	Myxococcales	Myxococcaceae	Myxococcus
Myxococcus xanthus	GH5.1.9c20	9.26296	69	1	7234	SAMN05757019	PRJNA342411	GCA_006401215.1	2019-06-24	Myxococcia	Myxococcales	Myxococcaceae	Myxococcus
Myxococcus xanthus	KF3.2.8c11	8.95297	69	1	6918	SAMN05757020	PRJNA342411	GCA_006401635.1	2019-06-24	Myxococcia	Myxococcales	Myxococcaceae	Myxococcus
Myxococcus xanthus	KF4.3.9c1	9.43	68.9	1	7435	SAMN05757021	PRJNA342411	GCA_006402015.1	2019-06-24	Myxococcia	Myxococcales	Myxococcaceae	Myxococcus
Myxococcus xanthus	MC3.3.5c16	9.31638	69	1	7287	SAMN05757022	PRJNA342411	GCA_006402415.1	2019-06-24	Myxococcia	Myxococcales	Myxococcaceae	Myxococcus
Myxococcus xanthus	MC3.5.9c15	9.31645	69	1	7286	SAMN05757023	PRJNA342411	GCA_006402735.1	2019-06-24	Myxococcia	Myxococcales	Myxococcaceae	Myxococcus
Myxococcus xanthus	DK1622	9.13976	68.9	1	7193	SAMN02604018	PRJNA1421	GCA_000012685.1	2006-06-07	Myxococcia	Myxococcales	Myxococcaceae	Myxococcus
Myxococcus xanthus*	AB022	9.06253	68.9	257	7043	SAMN11286142	PRJNA529425	GCA_006547345.1	2019-07-03	Myxococcia	Myxococcales	Myxococcaceae	Myxococcus
Myxococcus xanthus*	AB024B	9.05899	68.9	365	7034	SAMN11286143	PRJNA529425	GCA_006519765.1	2019-07-01	Myxococcia	Myxococcales	Myxococcaceae	Myxococcus
Myxococcus xanthus*	AB025A	9.05171	68.9	378	7002	SAMN11286144	PRJNA529425	GCA_006519755.1	2019-07-01	Myxococcia	Myxococcales	Myxococcaceae	Myxococcus
Myxococcus xanthus*	AB036A	9.27311	69	266	7310	SAMN11286146	PRJNA529425	GCA_006547355.1	2019-07-03	Myxococcia	Myxococcales	Myxococcaceae	Myxococcus
Myxococcus xanthus*	AB056	9.1068	69.1	230	7128	SAMN11286147	PRJNA529425	GCA_006547365.1	2019-07-03	Myxococcia	Myxococcales	Myxococcaceae	Myxococcus
Myxococcus xanthus*	CA005	9.11039	68.9	227	7202	SAMN11286139	PRJNA529425	GCA_006518205.1	2019-07-01	Myxococcia	Myxococcales	Myxococcaceae	Myxococcus
Myxococcus xanthus*	CA006	9.04638	68.9	360	7037	SAMN11286140	PRJNA529425	GCA_006518195.1	2019-07-01	Myxococcia	Myxococcales	Myxococcaceae	Myxococcus
Myxococcus xanthus*	CA010	9.04687	68.9	250	7037	SAMN11286141	PRJNA529425	GCA_006547325.1	2019-07-03	Myxococcia	Myxococcales	Myxococcaceae	Myxococcus
Myxococcus xanthus*	CA018	9.0718	68.8	727	7157	SAMN12879764	PRJNA575208	GCA_010998655.1	2020-02-24	Myxococcia	Myxococcales	Myxococcaceae	Myxococcus
Myxococcus xanthus*	CA023	9.07526	68.9	235	7067	SAMN12879825	PRJNA575210	GCA_010998615.1	2020-02-24	Myxococcia	Myxococcales	Myxococcaceae	Myxococcus
Myxococcus xanthus*	CA027	9.04908	68.9	252	7036	SAMN12879863	PRJNA575213	GCA_010279825.1	2020-02-06	Myxococcia	Myxococcales	Myxococcaceae	Myxococcus
Pyxidicoccus caerfyrddinensis	CA032A = Type	13.4348	70.2	177	10095	SAMN14091210	PRJNA606432	GCA_010894405.1	2020-02-21	Myxococcia	Myxococcales	Myxococcaceae	Pyxidicoccus
Pyxidicoccus fallax	CA059B	13.3902	70.5	1321	10253	SAMN14943490	PRJNA633397	GCA_013155555.1	2020-05-24	Myxococcia	Myxococcales	Myxococcaceae	Pyxidicoccus
Pyxidicoccus fallax	DSM 14698 = Type	13.5329	70.5	825	10259	SAMN14605588	PRJNA625716	GCA_012933655.1	2020-04-29	Myxococcia	Myxococcales	Myxococcaceae	Pyxidicoccus
Pyxidicoccus sp.	SCPEA002	13.2114	69.6	1	10200	SAMN17960309	PRJNA702492	GCA_017301735.1	2021-03-08	Myxococcia	Myxococcales	Myxococcaceae	Pyxidicoccus
Pyxidicoccus trucidator	CA060A = Type	12.6703	70.3	136	9437	SAMN14091209	PRJNA606431	GCA_010894435.1	2020-02-21	Myxococcia	Myxococcales	Myxococcaceae	Pyxidicoccus
Stigmatella aurantiaca	DSM 17044 = Type	9.36577	69.1	61	7266	SAMN05444354	PRJEB16838	GCA_900109545.1	2016-10-29	Myxococcia	Myxococcales	Myxococcaceae	Stigmatella
Stigmatella aurantiaca	DW4/3-1	10.2608	67.5	1	8068	SAMN02603592	PRJNA52561	GCA_000165485.1	2010-10-21	Myxococcia	Myxococcales	Myxococcaceae	Stigmatella
Stigmatella aurantiaca	DW4/3-1	10.2654	67.4	579	8093	SAMN02435837	PRJNA15671	GCA_000168055.1	2006-09-28	Myxococcia	Myxococcales	Myxococcaceae	Stigmatella
Stigmatella erecta	DSM 16858 = Type	9.21722	69.4	47	7220	SAMN05443639	PRJEB17053	GCA_900111745.1	2016-10-29	Myxococcia	Myxococcales	Myxococcaceae	Stigmatella
Vitiosangium sp.	GDMCC 1.1324	14.0763	68.3	80	11126	SAMN08798667	PRJNA448220	GCA_003044305.1	2018-04-09	Myxococcia	Myxococcales	Myxococcaceae	Vitiosangium
Vulgatibacter incomptus	DSM 27710 = Type	4.35055	68.9	1	3630	SAMN03951128	PRJNA291649	GCA_001263175.1	2015-08-07	Myxococcia	Myxococcales	Vulgatibacteraceae	Vulgatibacter
Haliangium ochraceum	DSM 14365 = Type	9.44631	69.5	1	6855	SAMN00002596	PRJNA28711	GCA_000024805.1	2009-10-27	Polyangia	Haliangiales	Haliangiaceae	Haliangium
Haliangium sp.	UPWRP_2	2.37146	63.7	462	2081	SAMN06191787	PRJNA359471	GCA_002212765.2	2017-06-30	Polyangia	Haliangiales	Haliangiaceae	Haliangium
Enhygromyxa salina	DSM 15201	10.4353	67.4	330	8008	SAMN02719576	PRJNA242456	GCA_000737335.3	2014-08-04	Polyangia	Nannocystales	Nannocystaceae	Enhygromyxa
Enhygromyxa salina	SWB005	9.01044	69.6	312	6865	SAMN08580375	PRJNA435485	GCA_002994615.1	2018-03-12	Polyangia	Nannocystales	Nannocystaceae	Enhygromyxa
Enhygromyxa salina	SWB007	10.6027	68.2	192	8104	SAMN08580376	PRJNA435486	GCA_002994635.1	2018-03-12	Polyangia	Nannocystales	Nannocystaceae	Enhygromyxa
Nannocystis exedens	ATCC 25963 = Type	11.6129	72.2	175	8967	SAMN02745121	PRJEB17233	GCA_900112715.1	2016-10-31	Polyangia	Nannocystales	Nannocystaceae	Nannocystis
Nannocystis exedens	DSM 71 = Type	12.0591	72.1	2	9288	SAMN06167144	PRJNA358186	GCA_002343915.1	2017-09-22	Polyangia	Nannocystales	Nannocystaceae	Nannocystis
Plesiocystis pacifica	SIR-1 = Type	10.5876	70.7	237	8143	SAMN02436152	PRJNA19341	GCA_000170895.1	2007-06-26	Polyangia	Nannocystales	Nannocystaceae	Plesiocystis
Pseudenhygromyxa sp.	WMMC2535	10.1918	69.6	39	7801	SAMN14168466	PRJNA224116	GCA_011083025.2	2020-06-23	Polyangia	Nannocystales	Nannocystaceae	Pseudenhygromyxa
Byssovorax cruenta	JCM 12614 = Type	5.98731	66.6	4996	-	SAMD00016808	PRJDB895	GCA_001312805.1	2015-10-01	Polyangia	Polyangiales	Polyangiaceae	Byssovorax
Chondromyces apiculatus	DSM 436	11.5777	70.3	182	8450	SAMN02952950	PRJNA192263	GCA_000601485.1	2014-03-27	Polyangia	Polyangiales	Polyangiaceae	Chondromyces
Chondromyces crocatus	Cm c5	11.3881	68.7	1	8185	SAMN03651481	PRJNA283496	GCA_001189295.1	2015-07-30	Polyangia	Polyangiales	Polyangiaceae	Chondromyces
Labilithrix luteola	DSM 27648 = Type	12.1915	66.1	1	10538	SAMN03951129	PRJNA291650	GCA_001263205.1	2015-08-07	Polyangia	Polyangiales	Polyangiaceae	Labilithrix
Minicystis rosea	DSM 24000 = Type	16.0407	69.1	1	12674	SAMN05017598	PRJNA321464	GCA_001931535.1	2017-01-04	Polyangia	Polyangiales	Polyangiaceae	Minicystis
Polyangium fumosum	DSM 14668 = Type	12.9816	68.8	201	10248	SAMN11382520	PRJNA531806	GCA_005144585.1	2019-05-03	Polyangia	Polyangiales	Polyangiaceae	Polyangium
Polyangium sp.	SDU3-1	12.3101	69.4	50	9603	SAMN11382519	PRJNA531806	GCA_005144635.1	2019-05-03	Polyangia	Polyangiales	Polyangiaceae	Polyangium
Polyangium spumosum	DSM 14734 = Type	10.7605	69.5	61	8559	SAMN13155759	PRJNA580352	GCA_009649845.1	2019-11-11	Polyangia	Polyangiales	Polyangiaceae	Polyangium
Sorangium cellulosum	So ce26	14.5576	71.7	1	10151	SAMN04024946	PRJNA294368	GCA_002950945.1	2018-02-02	Polyangia	Polyangiales	Polyangiaceae	Sorangium
Sorangium cellulosum	So ce56	13.0338	71.4	1	9417	SAMEA3138271	PRJNA28111	GCA_000067165.1	2007-11-27	Polyangia	Polyangiales	Polyangiaceae	Sorangium
Sorangium cellulosum	So ce836	14.5988	72	1	10276	SAMN04025228	PRJNA294371	GCA_004135755.1	2019-02-04	Polyangia	Polyangiales	Polyangiaceae	Sorangium
Sorangium cellulosum	So ceGT47	11.2615	72.6	1	8057	SAMN04024947	PRJNA294370	GCA_004135735.1	2019-02-04	Polyangia	Polyangiales	Polyangiaceae	Sorangium
Sorangium cellulosum	So0003-19-2	11.5825	72.8	2875	7852	SAMN02639825	PRJNA237840	GCA_001589275.1	2016-03-11	Polyangia	Polyangiales	Polyangiaceae	Sorangium
Sorangium cellulosum	So0007-03	14.1395	73.6	3428	9324	SAMN02639851	PRJNA237846	GCA_001589215.1	2016-03-11	Polyangia	Polyangiales	Polyangiaceae	Sorangium
Sorangium cellulosum	So0008-312	11.8616	71.9	1271	8949	SAMN02639847	PRJNA237842	GCA_001589285.1	2016-03-11	Polyangia	Polyangiales	Polyangiaceae	Sorangium
Sorangium cellulosum	So0011-07	11.9902	71.3	3600	7869	SAMN02639848	PRJNA237843	GCA_001589185.1	2016-03-11	Polyangia	Polyangiales	Polyangiaceae	Sorangium
Sorangium cellulosum	So0149	11.6363	71.9	4200	7491	SAMN02639849	PRJNA237844	GCA_001589205.1	2016-03-11	Polyangia	Polyangiales	Polyangiaceae	Sorangium
Sorangium cellulosum	So0157-18	10.9138	71.9	4620	6851	SAMN02639798	PRJNA237838	GCA_001589195.1	2016-03-11	Polyangia	Polyangiales	Polyangiaceae	Sorangium
Sorangium cellulosum	So0157-2	14.7821	72.1	1	10479	SAMN02603858	PRJNA179502	GCA_000418325.1	2013-07-05	Polyangia	Polyangiales	Polyangiaceae	Sorangium
Sorangium cellulosum	So0157-25	9.81365	72.6	3728	6279	SAMN02639824	PRJNA237839	GCA_001589265.1	2016-03-11	Polyangia	Polyangiales	Polyangiaceae	Sorangium
Sorangium cellulosum	So0163	13.7401	74.3	2566	9169	SAMN02639850	PRJNA237845	GCA_001589295.1	2016-03-11	Polyangia	Polyangiales	Polyangiaceae	Sorangium
Sandaracinus amylolyticus	DSM 53668 = Type	10.3273	72	1	8681	SAMN02719577	PRJNA242472	GCA_000737325.2	2015-05-01	Polyangia	Polyangiales	Sandaracinaceae	Sandaracinus

## Sheet: MAGs
Myxobacterial MAGs in Genbank. Key features of the MAGs are presented, including size, %GC, and the number (#) of contigs and protein-coding genes (CDS). Accession numbers are provided for easy access to each Genbank submission and its related metadata.
Organism	Strain	Size (Mb)	%GC	#Contigs	#CDS	BioSample	BioProject	Assembly	Release Date	Metagenome Source	Class	Order	Family	Genus
Cystobacterineae bacterium	Co191P1bin43	1.97968	54.4	193	-	SAMN12581624	PRJNA560329	GCA_009786635.1	2019-12-20	Termite Gut	Myxococcia	Myxococcales	-	-
Cystobacterineae bacterium	Co191P3bin57	1.74683	54.3	158	-	SAMN12581661	PRJNA560329	GCA_009787575.1	2019-12-20	Termite Gut	Myxococcia	Myxococcales	-	-
Cystobacterineae bacterium	Emb289P3bin65	2.27435	54.7	102	-	SAMN12581789	PRJNA560329	GCA_009781495.1	2019-12-20	Termite Gut	Myxococcia	Myxococcales	-	-
Cystobacterineae bacterium	Th196P3bin117	2.70066	53	65	-	SAMN12582118	PRJNA560329	GCA_009782175.1	2019-12-20	Termite Gut	Myxococcia	Myxococcales	-	-
Myxococcales bacterium	AalW_18-Q3-R10-53_BAT3C.9	7.46654	71.6	21	6054	SAMN16425543	PRJNA629478	GCA_016704525.1	2021-01-19	Activated Sludge	Myxococcia	Myxococcales	-	-
Myxococcales bacterium	AS06rmzACSIP_366	3.76544	70.4	236	3439	SAMN13893671	PRJNA602310	GCA_012744445.1	2020-04-23	Anaerobic digester	Myxococcia	Myxococcales	-	-
Myxococcales bacterium	AS06rmzACSIP_372	5.77284	70.3	442	4558	SAMN13894465	PRJNA602310	GCA_012514535.1	2020-04-17	Anaerobic digester	Myxococcia	Myxococcales	-	-
Myxococcales bacterium	AS06rmzACSIP_83	1.78684	50	42	1590	SAMN13894517	PRJNA602310	GCA_012513515.1	2020-04-17	Anaerobic digester	Myxococcia	Myxococcales	-	-
Myxococcales bacterium	AS10tlH2TH_424	3.11955	62.3	143	2548	SAMN13894004	PRJNA602310	GCA_012522445.1	2020-04-18	Anaerobic digester	Myxococcia	Myxococcales	-	-
Myxococcales bacterium	AS27yjCOA_137	5.04527	68.1	129	3974	SAMN13894879	PRJNA602310	GCA_012798435.1	2020-04-24	Anaerobic digester	Myxococcia	Myxococcales	-	-
Myxococcales bacterium	AS27yjCOA_30	5.24692	61.5	134	4247	SAMN13894302	PRJNA602310	GCA_012517325.1	2020-04-18	Anaerobic digester	Myxococcia	Myxococcales	-	-
Myxococcales bacterium	AS27yjCOA_73	5.30533	72.8	662	4315	SAMN13894915	PRJNA602310	GCA_012797735.1	2020-04-24	Anaerobic Digester	Myxococcia	Myxococcales	-	-
Myxococcales bacterium	Aved_18-Q3-R54-62_BATAC.150	9.0232	68.3	31	7710	SAMN16425601	PRJNA629478	GCA_016703425.1	2021-01-19	Activated Sludge	Myxococcia	Myxococcales	-	-
Myxococcales bacterium	Baikal-deep-G128	3.8896	68	186	3242	SAMN10915737	PRJNA521725	GCA_009692605.1	2019-11-22	Freshwater	Myxococcia	Myxococcales	-	-
Myxococcales bacterium	Baikal-deep-G130	4.78198	69.2	87	4105	SAMN10915739	PRJNA521725	GCA_009692585.1	2019-11-22	Freshwater	Myxococcia	Myxococcales	-	-
Myxococcales bacterium	Baikal-deep-G131	6.10137	70.3	283	5273	SAMN10915740	PRJNA521725	GCA_009692555.1	2019-11-22	Freshwater	Myxococcia	Myxococcales	-	-
Myxococcales bacterium	Baikal-deep-G132	3.62979	70.5	235	2946	SAMN10915741	PRJNA521725	GCA_009692535.1	2019-11-22	Freshwater	Myxococcia	Myxococcales	-	-
Myxococcales bacterium	Baikal-deep-G134	4.12866	66.8	277	3312	SAMN10915743	PRJNA521725	GCA_009692485.1	2019-11-22	Freshwater	Myxococcia	Myxococcales	-	-
Myxococcales bacterium	Baikal-deep-G135	4.9444	67.2	254	3918	SAMN10915744	PRJNA521725	GCA_009692505.1	2019-11-22	Freshwater	Myxococcia	Myxococcales	-	-
Myxococcales bacterium	Baikal-deep-G136	5.82219	61.2	294	3924	SAMN10915745	PRJNA521725	GCA_009692465.1	2019-11-22	Freshwater	Myxococcia	Myxococcales	-	-
Myxococcales bacterium	Baikal-deep-G138	4.94346	69.1	137	3446	SAMN10915747	PRJNA521725	GCA_009692425.1	2019-11-22	Freshwater	Myxococcia	Myxococcales	-	-
Myxococcales bacterium	Bin_62_4	6.5298	69	1259	-	SAMN12036135	PRJNA525692	GCA_009885595.1	2020-01-15	Freshwater Sediment	Myxococcia	Myxococcales	-	-
Myxococcales bacterium	bin12s	4.27624	63.2	156	-	SAMN14533025	PRJNA613976	GCA_014240165.1	2020-08-18	Marine	Myxococcia	Myxococcales	-	-
Myxococcales bacterium	bin13p	4.71743	65.9	237	-	SAMN14533022	PRJNA613976	GCA_014240065.1	2020-08-18	Marine	Myxococcia	Myxococcales	-	-
Myxococcales bacterium	bin22s	1.61146	39.4	216	-	SAMN14533021	PRJNA613976	GCA_014238595.1	2020-08-18	Marine	Myxococcia	Myxococcales	-	-
Myxococcales bacterium	bin23.maxbin.ball.042	9.8114	69.2	249	-	SAMN12754386	PRJNA555798	GCA_013298625.1	2020-06-08	Biofilm	Myxococcia	Myxococcales	-	-
Myxococcales bacterium	bin26.maxbin.ball.049	9.92146	67.8	546	-	SAMN12754387	PRJNA555798	GCA_013297655.1	2020-06-08	Biofilm	Myxococcia	Myxococcales	-	-
Myxococcales bacterium	bin59p	5.30247	66.9	1286	-	SAMN14533024	PRJNA613976	GCA_014239625.1	2020-08-18	Marine	Myxococcia	Myxococcales	-	-
Myxococcales bacterium	bin6o	0.824584	52.1	236	-	SAMN14533023	PRJNA613976	GCA_014238175.1	2020-08-18	Marine	Myxococcia	Myxococcales	-	-
Myxococcales bacterium	bin76.metabat.ball.192	5.21796	65.1	731	-	SAMN12754388	PRJNA555798	GCA_013298325.1	2020-06-08	Biofilm	Myxococcia	Myxococcales	-	-
Myxococcales bacterium	Bjer_18-Q3-R1-45_MAXAC.048	10.1733	73.9	40	8512	SAMN16425695	PRJNA629478	GCA_016708565.1	2021-01-19	Activated Sludge	Myxococcia	Myxococcales	-	-
Myxococcales bacterium	BOG_genome_mining.99	2.94454	39.8	279	-	SAMEA7025448	PRJEB39100	GCA_903970525.1	2020-07-10	Bog	Myxococcia	Myxococcales	-	-
Myxococcales bacterium	CG_2015-01_69_45	3.7543	69.3	587	3268	SAMN13287424	PRJNA405969	GCA_009992505.1	2020-01-29	Subsurface Aquifer	Myxococcia	Myxococcales	-	-
Myxococcales bacterium	CPC1447	2.88048	42.7	226	2062	SAMN07619493	PRJNA391943	GCA_002685155.1	2017-10-24	Marine Water	Myxococcia	Myxococcales	-	-
Myxococcales bacterium	CPC88	6.42613	74	558	5026	SAMN07619503	PRJNA391943	GCA_002683145.1	2017-10-24	Marine Water	Myxococcia	Myxococcales	-	-
Myxococcales bacterium	CSSed11_303	3.70248	64.6	768	-	SAMN08574768	PRJNA434545	GCA_003561785.1	2018-09-13	Soda Lake	Myxococcia	Myxococcales	-	-
Myxococcales bacterium	CSSed162cmA_226	2.63356	72.3	635	-	SAMN10606032	PRJNA453733	GCA_007121315.1	2019-07-18	Soda Lake	Myxococcia	Myxococcales	-	-
Myxococcales bacterium	CSSed162cmA_256	4.54542	62.1	732	-	SAMN10606052	PRJNA453733	GCA_007120915.1	2019-07-18	Soda Lake	Myxococcia	Myxococcales	-	-
Myxococcales bacterium	CSSed162cmA_285	4.59931	57.7	754	-	SAMN10606067	PRJNA453733	GCA_007120615.1	2019-07-18	Soda Lake	Myxococcia	Myxococcales	-	-
Myxococcales bacterium	CSSed162cmA_326	3.42361	63.4	375	-	SAMN10606094	PRJNA453733	GCA_007120075.1	2019-07-18	Soda Lake	Myxococcia	Myxococcales	-	-
Myxococcales bacterium	CSSed162cmA_33	5.51993	65.3	353	-	SAMN10606098	PRJNA453733	GCA_007120035.1	2019-07-18	Soda Lake	Myxococcia	Myxococcales	-	-
Myxococcales bacterium	CSSed162cmA_369	5.23896	58	614	-	SAMN10606120	PRJNA453733	GCA_007119595.1	2019-07-18	Soda Lake	Myxococcia	Myxococcales	-	-
Myxococcales bacterium	CSSed162cmA_38	3.43422	60.8	763	-	SAMN10606124	PRJNA453733	GCA_007119505.1	2019-07-18	Soda Lake	Myxococcia	Myxococcales	-	-
Myxococcales bacterium	CSSed162cmA_402	5.37448	58.9	494	-	SAMN10606139	PRJNA453733	GCA_007119175.1	2019-07-18	Soda Lake	Myxococcia	Myxococcales	-	-
Myxococcales bacterium	CSSed162cmB_290	5.47573	65.3	374	-	SAMN10607053	PRJNA453733	GCA_007127895.1	2019-07-18	Soda Lake	Myxococcia	Myxococcales	-	-
Myxococcales bacterium	CSSed162cmB_315	2.49013	61.5	389	-	SAMN10607071	PRJNA453733	GCA_007127515.1	2019-07-18	Soda Lake	Myxococcia	Myxococcales	-	-
Myxococcales bacterium	CSSed162cmB_355	3.31852	64.4	590	-	SAMN10607089	PRJNA453733	GCA_007127155.1	2019-07-18	Soda Lake	Myxococcia	Myxococcales	-	-
Myxococcales bacterium	CSSed162cmB_584	3.31473	63.4	377	-	SAMN10607211	PRJNA453733	GCA_007124745.1	2019-07-18	Soda Lake	Myxococcia	Myxococcales	-	-
Myxococcales bacterium	CSSed165cm_104	3.17798	59.7	705	-	SAMN10610355	PRJNA453733	GCA_007136605.1	2019-07-18	Soda Lake	Myxococcia	Myxococcales	-	-
Myxococcales bacterium	CSSed165cm_142	3.51281	57.7	779	-	SAMN10610374	PRJNA453733	GCA_007136275.1	2019-07-18	Soda Lake	Myxococcia	Myxococcales	-	-
Myxococcales bacterium	CSSed165cm_238	5.18501	60.4	509	-	SAMN10610431	PRJNA453733	GCA_007135085.1	2019-07-18	Soda Lake	Myxococcia	Myxococcales	-	-
Myxococcales bacterium	CSSed165cm_293	5.10477	65.2	708	-	SAMN10610472	PRJNA453733	GCA_007134325.1	2019-07-18	Soda Lake	Myxococcia	Myxococcales	-	-
Myxococcales bacterium	CSSed165cm_298R1	3.8079	64.6	416	-	SAMN10610474	PRJNA453733	GCA_007134265.1	2019-07-18	Soda Lake	Myxococcia	Myxococcales	-	-
Myxococcales bacterium	CSSed165cm_511	5.62179	60.6	628	-	SAMN10610597	PRJNA453733	GCA_007131755.1	2019-07-18	Soda Lake	Myxococcia	Myxococcales	-	-
Myxococcales bacterium	CSSed165cm_512R1	5.97823	51.5	426	-	SAMN10610598	PRJNA453733	GCA_007131745.1	2019-07-18	Soda Lake	Myxococcia	Myxococcales	-	-
Myxococcales bacterium	CSSed165cm_553	3.1083	61.4	216	-	SAMN10610622	PRJNA453733	GCA_007131285.1	2019-07-18	Soda Lake	Myxococcia	Myxococcales	-	-
Myxococcales bacterium	Damh_18-Q3-R51-60_BATAC.454	9.73997	74.1	39	8131	SAMN16425731	PRJNA629478	GCA_016707895.1	2021-01-19	Activated Sludge	Myxococcia	Myxococcales	-	-
Myxococcales bacterium	das_tool.concoct.114	2.98734	66.2	557	2851	SAMN11127063	PRJNA511814	GCA_004525875.1	2019-03-30	Marine Sediment	Myxococcia	Myxococcales	-	-
Myxococcales bacterium	das_tool.concoct.166	2.03156	69.9	704	2134	SAMN11127072	PRJNA511814	GCA_004525695.1	2019-03-30	Marine Sediment	Myxococcia	Myxococcales	-	-
Myxococcales bacterium	das_tool.concoct.92	2.01746	62.4	675	2171	SAMN11127060	PRJNA511814	GCA_004525945.1	2019-03-30	Marine Sediment	Myxococcia	Myxococcales	-	-
Myxococcales bacterium	DT_69	3.80299	66.9	154	3606	SAMN14675757	PRJNA482655	GCA_013215565.1	2020-06-02	Marine water	Myxococcia	Myxococcales	-	-
Myxococcales bacterium	DT_70	6.7414	66.5	713	6093	SAMN14675758	PRJNA482655	GCA_013215605.1	2020-06-02	Marine water	Myxococcia	Myxococcales	-	-
Myxococcales bacterium	DT_71	4.07423	68.2	311	3804	SAMN14675759	PRJNA482655	GCA_013215615.1	2020-06-02	Marine water	Myxococcia	Myxococcales	-	-
Myxococcales bacterium	EAC29	3.74379	55.1	140	3033	SAMN07619494	PRJNA391943	GCA_002696345.1	2017-10-24	Marine water	Myxococcia	Myxococcales	-	-
Myxococcales bacterium	EAC685	1.17765	54.6	85	1056	SAMN07619495	PRJNA391943	GCA_002695365.1	2017-10-24	Marine Water	Myxococcia	Myxococcales	-	-
Myxococcales bacterium	Ejby_18-Q3-R6-50_BATAC.353	8.55862	70.2	84	6473	SAMN16425800	PRJNA629478	GCA_016706545.1	2021-01-19	Activated Sludge	Myxococcia	Myxococcales	-	-
Myxococcales bacterium	EsbE_18-Q3-R3-47_BAT3C.181	9.62865	67.2	25	8262	SAMN16425818	PRJNA629478	GCA_016706225.1	2021-01-19	Activated Sludge	Myxococcia	Myxococcales	-	-
Myxococcales bacterium	ES-bin-234	5.32403	68.7	1717	5588	SAMN14819052	PRJNA552582	GCA_014380045.1	2020-09-01	Glacier	Myxococcia	Myxococcales	-	-
Myxococcales bacterium	EsbW_18-Q3-R4-48_BATAC.438	9.53907	71.2	58	8324	SAMN16425885	PRJNA629478	GCA_016709545.1	2021-01-19	Activated Sludge	Myxococcia	Myxococcales	-	-
Myxococcales bacterium	F1-120-MAGs007	3.04907	64	705	-	SAMN11368576	PRJNA531348	GCA_005773385.1	2019-05-24	Freshwater	Myxococcia	Myxococcales	-	-
Myxococcales bacterium	F1-120-MAGs089	8.07827	71.3	611	-	SAMN11368658	PRJNA531348	GCA_005779305.1	2019-05-24	Freshwater	Myxococcia	Myxococcales	-	-
Myxococcales bacterium	F1-120-MAGs094	1.84602	73.1	470	-	SAMN11368663	PRJNA531348	GCA_005779265.1	2019-05-24	Freshwater	Myxococcia	Myxococcales	-	-
Myxococcales bacterium	F1-120-MAGs095	4.17984	73.4	998	-	SAMN11368664	PRJNA531348	GCA_005779245.1	2019-05-24	Freshwater	Myxococcia	Myxococcales	-	-
Myxococcales bacterium	F1-120-MAGs195	6.44253	71.3	413	-	SAMN11368764	PRJNA531348	GCA_005777185.1	2019-05-24	Freshwater	Myxococcia	Myxococcales	-	-
Myxococcales bacterium	F1-120-MAGs215	3.60017	70.4	514	-	SAMN11368784	PRJNA531348	GCA_005778345.1	2019-05-24	Freshwater	Myxococcia	Myxococcales	-	-
Myxococcales bacterium	F1-120-MAGs219	9.16171	68.6	663	-	SAMN11368788	PRJNA531348	GCA_005776825.1	2019-05-24	Freshwater	Myxococcia	Myxococcales	-	-
Myxococcales bacterium	F1-140-MAGs053	2.35191	67.7	537	-	SAMN11368874	PRJNA531348	GCA_005792655.1	2019-05-24	Freshwater	Myxococcia	Myxococcales	-	-
Myxococcales bacterium	F1-140-MAGs067	2.76584	71.6	630	-	SAMN11368888	PRJNA531348	GCA_005793525.1	2019-05-24	Freshwater	Myxococcia	Myxococcales	-	-
Myxococcales bacterium	F1-140-MAGs068	0.796564	69.4	170	-	SAMN11368889	PRJNA531348	GCA_005792445.1	2019-05-24	Freshwater	Myxococcia	Myxococcales	-	-
Myxococcales bacterium	F1-140-MAGs106	0.946586	70	291	-	SAMN11368927	PRJNA531348	GCA_005791045.1	2019-05-24	Freshwater	Myxococcia	Myxococcales	-	-
Myxococcales bacterium	F1-60-MAGs031	2.60915	71.4	683	-	SAMN11369241	PRJNA531348	GCA_005801415.1	2019-05-24	Freshwater	Myxococcia	Myxococcales	-	-
Myxococcales bacterium	F1-60-MAGs054	6.21064	71.2	671	-	SAMN11369264	PRJNA531348	GCA_005801325.1	2019-05-24	Freshwater	Myxococcia	Myxococcales	-	-
Myxococcales bacterium	F1-60-MAGs079	4.36459	70.1	551	-	SAMN11369289	PRJNA531348	GCA_005800325.1	2019-05-24	Freshwater	Myxococcia	Myxococcales	-	-
Myxococcales bacterium	F1-60-MAGs152	0.675367	67.9	186	-	SAMN11369362	PRJNA531348	GCA_005798845.1	2019-05-24	Freshwater	Myxococcia	Myxococcales	-	-
Myxococcales bacterium	F1-80-MAGs027	6.14346	71.3	633	-	SAMN11369410	PRJNA531348	GCA_005798325.1	2019-05-24	Freshwater	Myxococcia	Myxococcales	-	-
Myxococcales bacterium	F1-80-MAGs099	0.843325	69.5	90	-	SAMN11369482	PRJNA531348	GCA_005805405.1	2019-05-24	Freshwater	Myxococcia	Myxococcales	-	-
Myxococcales bacterium	F1-80-MAGs100	5.79635	71.5	694	-	SAMN11369483	PRJNA531348	GCA_005805415.1	2019-05-24	Freshwater	Myxococcia	Myxococcales	-	-
Myxococcales bacterium	F1-80-MAGs120	3.60055	70.4	417	-	SAMN11369503	PRJNA531348	GCA_005805165.1	2019-05-24	Freshwater	Myxococcia	Myxococcales	-	-
Myxococcales bacterium	fen_1082	5.08612	63.4	797	-	SAMN08178723	PRJNA386568	GCA_003162735.1	2018-05-25	Peat	Myxococcia	Myxococcales	-	-
Myxococcales bacterium	fen_1083	4.93278	64.1	603	-	SAMN08178739	PRJNA386568	GCA_003162095.1	2018-05-25	Peat	Myxococcia	Myxococcales	-	-
Myxococcales bacterium	fen_1085	4.75378	64.2	576	-	SAMN08178749	PRJNA386568	GCA_003161975.1	2018-05-25	Peat	Myxococcia	Myxococcales	-	-
Myxococcales bacterium	fen_1086	6.21041	63.6	789	-	SAMN08178752	PRJNA386568	GCA_003161935.1	2018-05-25	Peat	Myxococcia	Myxococcales	-	-
Myxococcales bacterium	fen_1088	4.68224	65.7	734	-	SAMN08178761	PRJNA386568	GCA_003161835.1	2018-05-25	Peat	Myxococcia	Myxococcales	-	-
Myxococcales bacterium	fen_1095	6.90551	63.7	522	-	SAMN08179023	PRJNA386568	GCA_003171095.1	2018-05-25	Peat	Myxococcia	Myxococcales	-	-
Myxococcales bacterium	fen_1096	4.8879	63.7	441	-	SAMN08179027	PRJNA386568	GCA_003171435.1	2018-05-25	Peat	Myxococcia	Myxococcales	-	-
Myxococcales bacterium	fen_1103	5.19473	64.6	540	-	SAMN08179090	PRJNA386568	GCA_003170035.1	2018-05-25	Peat	Myxococcia	Myxococcales	-	-
Myxococcales bacterium	fen_1113	4.88823	64.3	687	-	SAMN08179262	PRJNA386568	GCA_003136995.1	2018-05-18	Peat	Myxococcia	Myxococcales	-	-
Myxococcales bacterium	fen_1117	8.32803	57	927	-	SAMN08179528	PRJNA386568	GCA_003159065.1	2018-05-24	Peat	Myxococcia	Myxococcales	-	-
Myxococcales bacterium	fen_1118	4.89914	63.7	649	-	SAMN08179532	PRJNA386568	GCA_003159055.1	2018-05-24	Peat	Myxococcia	Myxococcales	-	-
Myxococcales bacterium	fen_1119	5.32984	64.2	502	-	SAMN08179535	PRJNA386568	GCA_003158775.1	2018-05-24	Peat	Myxococcia	Myxococcales	-	-
Myxococcales bacterium	fen_1120	5.57632	66.2	634	-	SAMN08179536	PRJNA386568	GCA_003159015.1	2018-05-24	Peat	Myxococcia	Myxococcales	-	-
Myxococcales bacterium	fen_1121	6.49494	63.9	467	-	SAMN08179538	PRJNA386568	GCA_003158735.1	2018-05-24	Peat	Myxococcia	Myxococcales	-	-
Myxococcales bacterium	fen_1122	6.50457	63.8	296	-	SAMN08179549	PRJNA386568	GCA_003158655.1	2018-05-24	Peat	Myxococcia	Myxococcales	-	-
Myxococcales bacterium	fen_1123	5.47816	63.7	485	-	SAMN08179550	PRJNA386568	GCA_003157775.1	2018-05-24	Peat	Myxococcia	Myxococcales	-	-
Myxococcales bacterium	fen_1124	5.20742	64.3	446	-	SAMN08179554	PRJNA386568	GCA_003157735.1	2018-05-24	Peat	Myxococcia	Myxococcales	-	-
Myxococcales bacterium	fen_1125	6.35634	63.8	368	-	SAMN08179577	PRJNA386568	GCA_003158455.1	2018-05-24	Peat	Myxococcia	Myxococcales	-	-
Myxococcales bacterium	fen_1126	4.55398	63.6	659	-	SAMN08179587	PRJNA386568	GCA_003157315.1	2018-05-24	Peat	Myxococcia	Myxococcales	-	-
Myxococcales bacterium	fen_1127	5.34942	64.2	461	-	SAMN08179594	PRJNA386568	GCA_003158395.1	2018-05-24	Peat	Myxococcia	Myxococcales	-	-
Myxococcales bacterium	fen_1128	5.63004	63.9	697	-	SAMN08179598	PRJNA386568	GCA_003136135.1	2018-05-18	Peat	Myxococcia	Myxococcales	-	-
Myxococcales bacterium	fen_1129	5.99791	63.9	449	-	SAMN08179707	PRJNA386568	GCA_003155895.1	2018-05-24	Peat	Myxococcia	Myxococcales	-	-
Myxococcales bacterium	fen_1132	5.22393	64.1	566	-	SAMN08179729	PRJNA386568	GCA_003154615.1	2018-05-24	Peat	Myxococcia	Myxococcales	-	-
Myxococcales bacterium	fen_1133	5.97089	66.1	431	-	SAMN08179731	PRJNA386568	GCA_003155595.1	2018-05-24	Peat	Myxococcia	Myxococcales	-	-
Myxococcales bacterium	fen_1134	5.6978	64.1	464	-	SAMN08179745	PRJNA386568	GCA_003160835.1	2018-05-24	Peat	Myxococcia	Myxococcales	-	-
Myxococcales bacterium	fen_1136	4.40728	64.6	579	-	SAMN08179758	PRJNA386568	GCA_003154215.1	2018-05-24	Peat	Myxococcia	Myxococcales	-	-
Myxococcales bacterium	fen_1137	5.52893	64.4	596	-	SAMN08179761	PRJNA386568	GCA_003155465.1	2018-05-24	Peat	Myxococcia	Myxococcales	-	-
Myxococcales bacterium	fen_1138	6.02881	66.1	456	-	SAMN08179765	PRJNA386568	GCA_003136095.1	2018-05-18	Peat	Myxococcia	Myxococcales	-	-
Myxococcales bacterium	fen_1139	8.66229	56.9	714	-	SAMN08179769	PRJNA386568	GCA_003154095.1	2018-05-24	Peat	Myxococcia	Myxococcales	-	-
Myxococcales bacterium	fen_1142	5.58789	64	539	-	SAMN08179781	PRJNA386568	GCA_003153875.1	2018-05-24	Peat	Myxococcia	Myxococcales	-	-
Myxococcales bacterium	fen_1143	9.27872	67.6	564	-	SAMN08179784	PRJNA386568	GCA_003153055.1	2018-05-24	Peat	Myxococcia	Myxococcales	-	-
Myxococcales bacterium	fen_1144	5.84023	64.1	385	-	SAMN08179787	PRJNA386568	GCA_003153015.1	2018-05-24	Peat	Myxococcia	Myxococcales	-	-
Myxococcales bacterium	fen_1158	6.00291	64	166	-	SAMN08180093	PRJNA386568	GCA_003142855.1	2018-05-18	Peat	Myxococcia	Myxococcales	-	-
Myxococcales bacterium	Fred_18-Q3-R57-64_BAT3C.417	4.01897	50.9	1	3577	SAMN16425939	PRJNA629478	GCA_016699535.1	2021-01-19	Activated Sludge	Myxococcia	Myxococcales	-	-
Myxococcales bacterium	Fred_18-Q3-R57-64_MAXAC.347	8.76077	69.6	10	7277	SAMN16426013	PRJNA629478	GCA_016712525.1	2021-01-19	Activated Sludge	Myxococcia	Myxococcales	-	-
Myxococcales bacterium	GLR187	2.96703	63.2	386	2892	SAMN13287959	PRJNA562730	GCA_013139265.1	2020-05-21	Marine Sediment	Myxococcia	Myxococcales	-	-
Myxococcales bacterium	Hirt_18-Q3-R61-65_BATAC.430	9.51088	74	49	7826	SAMN16426103	PRJNA629478	GCA_016717005.1	2021-01-19	Activated Sludge	Myxococcia	Myxococcales	-	-
Myxococcales bacterium	Hirt_18-Q3-R61-65_MAXAC.229	4.56766	63.3	8	3971	SAMN16426121	PRJNA629478	GCA_016716835.1	2021-01-19	Activated Sludge	Myxococcia	Myxococcales	-	-
Myxococcales bacterium	Kalu_18-Q3-R12-55_BATAC.116	9.40533	70	23	8163	SAMN16426177	PRJNA629478	GCA_016716175.1	2021-01-19	Activated Sludge	Myxococcia	Myxococcales	-	-
Myxococcales bacterium	Lichen_MAGs_lobaria2	5.83042	63.7	140	-	SAMEA6862690	PRJEB38505	GCA_903642325.1	2020-06-03	Lobaria	Myxococcia	Myxococcales	-	-
Myxococcales bacterium	MAG_44	9.34908	67.6	783	6971	SAMN16635736	PRJNA633367	GCA_018780435.1	2021-06-08	Groundwater	Myxococcia	Myxococcales	-	-
Myxococcales bacterium	MAG_56	7.15238	53.5	430	4751	SAMN14239065	PRJNA601861	GCA_013360285.1	2020-06-18	Activated Sludge	Myxococcia	Myxococcales	-	-
Myxococcales bacterium	NC_groundwater_1660_Pr3_B-0.1um_73_17	8.98693	73.5	502	7464	SAMN15436307	PRJNA640378	GCA_016212965.1	2020-12-21	Groundwater	Myxococcia	Myxococcales	-	-
Myxococcales bacterium	NC_groundwater_780_Ag_S2p5_69_11	6.77162	69.4	89	5707	SAMN15435419	PRJNA640378	GCA_016191815.1	2020-12-21	Groundwater	Myxococcia	Myxococcales	-	-
Myxococcales bacterium	NC_groundwater_781_Ag_S2p5_70_11	8.30704	69.7	216	7378	SAMN15435420	PRJNA640378	GCA_016191785.1	2020-12-21	Groundwater	Myxococcia	Myxococcales	-	-
Myxococcales bacterium	new MAG-77	7.49883	72.2	2038	7635	SAMN17180960	PRJNA592128	GCA_016792735.1	2021-02-01	Bioreactor Sludge	Myxococcia	Myxococcales	-	-
Myxococcales bacterium	new MAG-78	7.8461	72.7	2441	7852	SAMN17180961	PRJNA592128	GCA_016793405.1	2021-02-01	Bioreactor Sludge	Myxococcia	Myxococcales	-	-
Myxococcales bacterium	new MAG-79	10.5461	72.7	109	8304	SAMN17180962	PRJNA592128	GCA_016793465.1	2021-02-01	Bioreactor Sludge	Myxococcia	Myxococcales	-	-
Myxococcales bacterium	new MAG-80	8.49184	70.8	780	8017	SAMN17180963	PRJNA592128	GCA_016794545.1	2021-02-01	Bioreactor Sludge	Myxococcia	Myxococcales	-	-
Myxococcales bacterium	new MAG-81	9.7983	74.1	177	8341	SAMN17180964	PRJNA592128	GCA_016794525.1	2021-02-01	Bioreactor Sludge	Myxococcia	Myxococcales	-	-
Myxococcales bacterium	new MAG-82	9.20837	64	191	6947	SAMN17180965	PRJNA592128	GCA_016794505.1	2021-02-01	Bioreactor Sludge	Myxococcia	Myxococcales	-	-
Myxococcales bacterium	new MAG-83	7.21939	62.6	117	5742	SAMN17180966	PRJNA592128	GCA_016794465.1	2021-02-01	Bioreactor Sludge	Myxococcia	Myxococcales	-	-
Myxococcales bacterium	new MAG-84	6.70419	60.6	104	5294	SAMN17180967	PRJNA592128	GCA_016794365.1	2021-02-01	Bioreactor Sludge	Myxococcia	Myxococcales	-	-
Myxococcales bacterium	new MAG-85	8.89527	71.3	483	8043	SAMN17180968	PRJNA592128	GCA_016794445.1	2021-02-01	Bioreactor Sludge	Myxococcia	Myxococcales	-	-
Myxococcales bacterium	new MAG-86	4.8268	67.7	1911	5285	SAMN17180969	PRJNA592128	GCA_016794385.1	2021-02-01	Bioreactor Sludge	Myxococcia	Myxococcales	-	-
Myxococcales bacterium	new MAG-87	9.66439	69.7	321	8310	SAMN17180970	PRJNA592128	GCA_016794345.1	2021-02-01	Bioreactor Sludge	Myxococcia	Myxococcales	-	-
Myxococcales bacterium	new MAG-88	5.38156	69.7	1810	5747	SAMN17180971	PRJNA592128	GCA_016794405.1	2021-02-01	Bioreactor Sludge	Myxococcia	Myxococcales	-	-
Myxococcales bacterium	new MAG-89	8.73633	72.5	1300	8306	SAMN17180972	PRJNA592128	GCA_016794325.1	2021-02-01	Bioreactor Sludge	Myxococcia	Myxococcales	-	-
Myxococcales bacterium	new MAG-90	6.70726	70.5	56	5378	SAMN17180973	PRJNA592128	GCA_016792845.1	2021-02-01	Bioreactor Sludge	Myxococcia	Myxococcales	-	-
Myxococcales bacterium	new MAG-91	10.3776	68.3	95	8323	SAMN17180974	PRJNA592128	GCA_016793325.1	2021-02-01	Bioreactor Sludge	Myxococcia	Myxococcales	-	-
Myxococcales bacterium	NP1036	3.61275	52.4	72	2807	SAMN07619496	PRJNA391943	GCA_002731825.1	2017-10-26	Marine water	Myxococcia	Myxococcales	-	-
Myxococcales bacterium	NP66	2.72174	56.7	202	2178	SAMN07619497	PRJNA391943	GCA_002726535.1	2017-10-26	Marine Water	Myxococcia	Myxococcales	-	-
Myxococcales bacterium	palsa_1104	8.17404	68.4	118	-	SAMN08179105	PRJNA386568	GCA_003170275.1	2018-05-25	Peat	Myxococcia	Myxococcales	-	-
Myxococcales bacterium	palsa_1105	7.61685	68.1	653	-	SAMN08179120	PRJNA386568	GCA_003140375.1	2018-05-18	Peat	Myxococcia	Myxococcales	-	-
Myxococcales bacterium	palsa_1106	6.08517	69	584	-	SAMN08179148	PRJNA386568	GCA_003139415.1	2018-05-18	Peat	Myxococcia	Myxococcales	-	-
Myxococcales bacterium	palsa_1150	4.76982	70.4	382	-	SAMN08179864	PRJNA386568	GCA_003153495.1	2018-05-24	Peat	Myxococcia	Myxococcales	-	-
Myxococcales bacterium	palsa_1152	7.55916	68.6	189	-	SAMN08179888	PRJNA386568	GCA_003151595.1	2018-05-24	Peat	Myxococcia	Myxococcales	-	-
Myxococcales bacterium	palsa_1153	5.55582	60.7	511	-	SAMN08179904	PRJNA386568	GCA_003153195.1	2018-05-24	Peat	Myxococcia	Myxococcales	-	-
Myxococcales bacterium	PMG_095	8.66077	67.1	119	7153	SAMN10678610	PRJNA272922	GCA_004193285.1	2019-02-12	Phyllosphere	Myxococcia	Myxococcales	-	-
Myxococcales bacterium	PMG_134	2.16565	68.5	1211	2439	SAMN10678611	PRJNA272922	GCA_004144565.1	2019-02-06	Phyllosphere	Myxococcia	Myxococcales	-	-
Myxococcales bacterium	PMG_253	4.37943	73.5	2316	4147	SAMN10678612	PRJNA272922	GCA_004144535.1	2019-02-06	Phyllosphere	Myxococcia	Myxococcales	-	-
Myxococcales bacterium	PRO3	9.5309	74.1	528	-	SAMN13738135	PRJNA598059	GCA_011526095.1	2020-03-20	Bioreactor Sludge	Myxococcia	Myxococcales	-	-
Myxococcales bacterium	REEB431	4.50901	62.4	882	3893	SAMN16745356	PRJNA675967	GCA_018970625.1	2021-06-21	Mine Drainage	Myxococcia	Myxococcales	-	-
Myxococcales bacterium	RS415	4.1368	54.6	133	3166	SAMN07619498	PRJNA391943	GCA_002728755.1	2017-10-26	Marine water	Myxococcia	Myxococcales	-	-
Myxococcales bacterium	RU_4_48	0.600853	65.4	132	552	SAMN14376526	PRJNA612530	GCA_012032685.1	2020-04-05	Stromatolite	Myxococcia	Myxococcales	-	-
Myxococcales bacterium	S141_16	3.30642	72.3	792	-	SAMN12876568	PRJNA546572	GCA_015491095.1	2020-11-16	Hydrothermal Vent	Myxococcia	Myxococcales	-	-
Myxococcales bacterium	SCN18_14_9_16_R1_B_68_9	9.7392	68.1	1349	8989	SAMN18061416	PRJNA629336	GCA_017306215.1	2021-03-08	Bioreactor	Myxococcia	Myxococcales	-	-
Myxococcales bacterium	Site_A18	3.11804	65.1	717	3430	SAMN14538012	PRJNA623061	GCA_013043515.1	2020-05-11	Beach Sand	Myxococcia	Myxococcales	-	-
Myxococcales bacterium	Site_A26	3.40421	71.4	938	3727	SAMN14538020	PRJNA623061	GCA_013043375.1	2020-05-11	Beach Sand	Myxococcia	Myxococcales	-	-
Myxococcales bacterium	Site_A42	4.33565	63.4	281	3980	SAMN14538036	PRJNA623061	GCA_013043065.1	2020-05-11	Beach sand	Myxococcia	Myxococcales	-	-
Myxococcales bacterium	Site_B33	4.42039	63.4	194	3982	SAMN14538069	PRJNA623061	GCA_013042435.1	2020-05-11	Beach sand	Myxococcia	Myxococcales	-	-
Myxococcales bacterium	Site_C5	4.42327	63.4	247	4025	SAMN14538078	PRJNA623061	GCA_013042225.1	2020-05-11	Beach sand	Myxococcia	Myxococcales	-	-
Myxococcales bacterium	SM2_3_14	2.37752	64.8	468	2416	SAMN14376586	PRJNA612530	GCA_012031615.1	2020-04-05	Stromatolite	Myxococcia	Myxococcales	-	-
Myxococcales bacterium	SP198	2.6791	60.7	92	2233	SAMN07619499	PRJNA391943	GCA_002722845.1	2017-10-25	Marine water	Myxococcia	Myxococcales	-	-
Myxococcales bacterium	SP234	4.6011	51.3	74	3504	SAMN07619500	PRJNA391943	GCA_002721815.1	2017-10-25	Marine water	Myxococcia	Myxococcales	-	-
Myxococcales bacterium	SP2992	1.85159	48.8	78	1587	SAMN07619504	PRJNA391943	GCA_002720515.1	2017-10-25	Marine water	Myxococcia	Myxococcales	-	-
Myxococcales bacterium	SP4258	4.25327	68.6	91	3106	SAMN07619501	PRJNA391943	GCA_002716585.1	2017-10-25	Marine water	Myxococcia	Myxococcales	-	-
Myxococcales bacterium	SP9	2.45732	55	82	2064	SAMN07619502	PRJNA391943	GCA_002715365.1	2017-10-25	Marine water	Myxococcia	Myxococcales	-	-
Myxococcales bacterium	SS_bin_106	4.37658	63.4	213	3980	SAMN14260568	PRJNA609151	GCA_013001375.1	2020-05-09	Beach sand	Myxococcia	Myxococcales	-	-
Myxococcales bacterium	SS_bin_16	4.07151	62.9	828	4136	SAMN14260478	PRJNA609151	GCA_013002645.1	2020-05-09	Beach Sand	Myxococcia	Myxococcales	-	-
Myxococcales bacterium	SURF_8	5.39573	62.2	183	4188	SAMN08499002	PRJNA355136	GCA_003598065.1	2018-09-26	Subsurface	Myxococcia	Myxococcales	-	-
Myxococcales bacterium	SZUA-1019	2.84232	61.8	157	2402	SAMN09926260	PRJNA488180	GCA_015660445.1	2020-11-23	Hydrothermal vent	Myxococcia	Myxococcales	-	-
Myxococcales bacterium	SZUA-1023	3.80418	59.1	108	3373	SAMN09926262	PRJNA488180	GCA_015660345.1	2020-11-23	Hydrothermal vent	Myxococcia	Myxococcales	-	-
Myxococcales bacterium	SZUA-1070	4.9608	59.2	246	4220	SAMN09926300	PRJNA488180	GCA_015659595.1	2020-11-23	Hydrothermal vent	Myxococcia	Myxococcales	-	-
Myxococcales bacterium	SZUA-108	5.12504	67.9	1774	-	SAMN09240092	PRJNA385762	GCA_003229195.1	2018-06-15	Hydrothermal Vent	Myxococcia	Myxococcales	-	-
Myxococcales bacterium	SZUA-1080	2.59299	59.9	337	2246	SAMN09926308	PRJNA488180	GCA_015659455.1	2020-11-23	Hydrothermal Vent	Myxococcia	Myxococcales	-	-
Myxococcales bacterium	SZUA-1243	2.62491	52.5	391	2200	SAMN09926402	PRJNA488180	GCA_015664305.1	2020-11-23	Hydrothermal Vent	Myxococcia	Myxococcales	-	-
Myxococcales bacterium	UBA10372	11.0281	70.1	813	10679	SAMN08019100	PRJNA417962	GCA_003528725.1	2018-09-07	Marine	Myxococcia	Myxococcales	-	-
Myxococcales bacterium	UBA10939	6.76845	64.3	886	6373	SAMN08019611	PRJNA417962	GCA_003534605.1	2018-09-10	Fermentation	Myxococcia	Myxococcales	-	-
Myxococcales bacterium	UBA12362	3.22475	55	398	2951	SAMN08019273	PRJNA417962	GCA_003509265.1	2018-09-07	Marine	Myxococcia	Myxococcales	-	-
Myxococcales bacterium	UBA9042	3.24822	56.2	637	2929	SAMN08017927	PRJNA417962	GCA_003452515.1	2018-09-05	Marine	Myxococcia	Myxococcales	-	-
Myxococcales bacterium	UBA9594	7.21166	51	1353	6190	SAMN08017426	PRJNA417962	GCA_003444275.1	2018-09-04	Marine	Myxococcia	Myxococcales	-	-
Myxococcales bacterium	UWMA-0017	5.54081	53	1413	4802	SAMN10967370	PRJNA522654	GCA_012966085.1	2020-05-04	Marine	Myxococcia	Myxococcales	-	-
Myxococcales bacterium	UWMA-0315	5.5015	59.2	162	4612	SAMN10967650	PRJNA522654	GCA_012960035.1	2020-05-04	Marine	Myxococcia	Myxococcales	-	-
Myxococcales bacterium	UWMA-0324	5.08357	60.9	553	4278	SAMN10967658	PRJNA522654	GCA_012959865.1	2020-05-04	Marine	Myxococcia	Myxococcales	-	-
Myxococcales bacterium	UWMA-0330	4.46449	59	136	3901	SAMN10967664	PRJNA522654	GCA_012959805.1	2020-05-04	Marine	Myxococcia	Myxococcales	-	-
Myxococcales bacterium	UWMA-0336	3.57436	61.9	268	3069	SAMN10967670	PRJNA522654	GCA_012959665.1	2020-05-04	Marine	Myxococcia	Myxococcales	-	-
Myxococcales bacterium	Vibo_18-Q3-R45-57_MAXAC.190	10.1254	69.2	79	8897	SAMN16426549	PRJNA629478	GCA_016720595.1	2021-01-19	Activated Sludge	Myxococcia	Myxococcales	-	-
Myxococcales bacterium	Viby_18-Q3-R106-67_BAT3C.149	7.43363	71.6	38	5988	SAMN16426551	PRJNA629478	GCA_016720545.1	2021-01-19	Activated Sludge	Myxococcia	Myxococcales	-	-
Myxococcales bacterium	W2P31.034	3.17454	52.4	224	-	SAMN10183329	PRJNA494875	GCA_004554395.1	2019-04-01	(Wild Boar) Gut	Myxococcia	Myxococcales	-	-
Myxococcales bacterium 13_1_40CM_2_68_15	13_1_40CM_2_68_15	1.16913	68.2	447	1264	SAMN04327926	PRJNA297196	GCA_001919095.1	2016-12-23	Soil	Myxococcia	Myxococcales	-	-
Myxococcales bacterium 68-20	68-20	11.8925	68.4	52	9958	SAMN05660611	PRJNA279279	GCA_001899635.1	2016-12-09	Bioreactor	Myxococcia	Myxococcales	-	-
Myxococcales bacterium FL481	FL481	6.44812	66.1	322	5292	SAMN06704627	PRJNA377560	GCA_006508105.1	2019-06-28	Sponge	Myxococcia	Myxococcales	-	-
Myxococcales bacterium SG8_38	SG8_38	3.62366	63.5	105	2879	SAMN03994175	PRJNA270657	GCA_001303415.1	2015-09-30	Sediment	Myxococcia	Myxococcales	-	-
Myxococcales bacterium SG8_38_1	SG8_38_1	3.84884	63.1	234	3130	SAMN03994176	PRJNA270657	GCA_001303365.1	2015-09-30	Sediment	Myxococcia	Myxococcales	-	-
Myxococcales bacterium UBA1203	UBA1203	2.92453	60.5	26	-	SAMN06454754	PRJNA348753	GCA_002309695.1	2017-09-18	Bovine Gut	Myxococcia	Myxococcales	-	-
Myxococcales bacterium UBA1238	UBA1238	4.19256	55.9	72	-	SAMN06457555	PRJNA348753	GCA_002309015.1	2017-09-18	Bovine Gut	Myxococcia	Myxococcales	-	-
Myxococcales bacterium UBA1532	UBA1532	5.57941	52.2	464	-	SAMN06450506	PRJNA348753	GCA_002323315.1	2017-09-21	Marine	Myxococcia	Myxococcales	-	-
Myxococcales bacterium UBA1660	UBA1660	7.98209	71.1	128	-	SAMN06451695	PRJNA348753	GCA_002320815.1	2017-09-21	Marine	Myxococcia	Myxococcales	-	-
Myxococcales bacterium UBA1671	UBA1671	10.1916	51	312	-	SAMN06454213	PRJNA348753	GCA_002320695.1	2017-09-21	Marine	Myxococcia	Myxococcales	-	-
Myxococcales bacterium UBA2376	UBA2376	8.69412	71.9	352	-	SAMN06450905	PRJNA348753	GCA_002344285.1	2017-09-22	Bioreactor Sludge	Myxococcia	Myxococcales	-	-
Myxococcales bacterium UBA3505	UBA3505	3.53376	52.7	385	-	SAMN06450559	PRJNA348753	GCA_002377445.1	2017-09-27	Marine	Myxococcia	Myxococcales	-	-
Myxococcales bacterium UBA4151	UBA4151	3.36757	55.2	375	-	SAMN06454000	PRJNA348753	GCA_002380655.1	2017-09-27	Marine	Myxococcia	Myxococcales	-	-
Myxococcales bacterium UBA4248	UBA4248	4.60689	47.3	357	-	SAMN06455943	PRJNA348753	GCA_002395385.1	2017-09-28	Gut	Myxococcia	Myxococcales	-	-
Myxococcales bacterium UBA5297	UBA5297	7.6478	68.6	255	-	SAMN06452084	PRJNA348753	GCA_002408385.1	2017-10-03	Fermentation	Myxococcia	Myxococcales	-	-
Myxococcales bacterium UBA6777	UBA6777	10.1652	51.2	281	-	SAMN06454739	PRJNA348753	GCA_002453135.1	2017-10-05	Marine	Myxococcia	Myxococcales	-	-
Myxococcales bacterium UBA727	UBA727	4.5394	51.1	285	-	SAMN06452895	PRJNA348753	GCA_002298025.1	2017-09-12	Marine	Myxococcia	Myxococcales	-	-
Myxococcales bacterium UBA7319	UBA7319	3.32055	51.2	139	-	SAMN06450331	PRJNA348753	GCA_002471515.1	2017-10-06	Marine	Myxococcia	Myxococcales	-	-
uncultured Myxococcales bacterium	A14_bin-1730	5.84731	66.3	50	-	SAMEA6954216	PRJEB38681	GCA_903842345.1	2020-07-10	Pond	Myxococcia	Myxococcales	-	-
uncultured Myxococcales bacterium	A2_bin-0146	5.84687	66.3	320	-	SAMEA6953518	PRJEB38681	GCA_903882615.1	2020-07-10	Pond	Myxococcia	Myxococcales	-	-
uncultured Myxococcales bacterium	A-3_bin-085	4.86078	66.3	1315	-	SAMEA6950323	PRJEB38681	GCA_903940895.1	2020-07-10	Pond	Myxococcia	Myxococcales	-	-
uncultured Myxococcales bacterium	A3_bin-259	5.89758	66.3	79	-	SAMEA6950302	PRJEB38681	GCA_903893325.1	2020-07-10	Pond	Myxococcia	Myxococcales	-	-
uncultured Myxococcales bacterium	A-4_bin-089	5.1659	66.3	1191	-	SAMEA6951299	PRJEB38681	GCA_903960265.1	2020-07-10	Pond	Myxococcia	Myxococcales	-	-
uncultured Myxococcales bacterium	A4_bin-164	5.70506	66.4	68	-	SAMEA6949032	PRJEB38681	GCA_903872955.1	2020-07-10	Pond	Myxococcia	Myxococcales	-	-
uncultured Myxococcales bacterium	AlinenLipids_bin-0736	5.54818	69.2	782	-	SAMEA6955272	PRJEB38681	GCA_903903785.1	2020-07-10	Lakewater	Myxococcia	Myxococcales	-	-
uncultured Myxococcales bacterium	AlinenLipids_bin-2060	6.35369	66.7	236	-	SAMEA6955309	PRJEB38681	GCA_903929795.1	2020-07-10	Lakewater	Myxococcia	Myxococcales	-	-
uncultured Myxococcales bacterium	AM_bin-3272	3.49609	66.7	1265	-	SAMEA6955205	PRJEB38681	GCA_903897795.1	2020-07-10	Lakewater	Myxococcia	Myxococcales	-	-
uncultured Myxococcales bacterium	AM-2014_bin-1158	6.26565	66.8	536	-	SAMEA6955721	PRJEB38681	GCA_903825385.1	2020-07-10	Lakewater	Myxococcia	Myxococcales	-	-
uncultured Myxococcales bacterium	AM-2014-D5_bin-208	3.84651	67.1	1335	-	SAMEA6944733	PRJEB38681	GCA_903890215.1	2020-07-10	Lakewater	Myxococcia	Myxococcales	-	-
uncultured Myxococcales bacterium	AM4_bin-356	2.94576	66.9	1167	-	SAMEA6948592	PRJEB38681	GCA_903880695.1	2020-07-10	Lakewater	Myxococcia	Myxococcales	-	-
uncultured Myxococcales bacterium	AM-lipid-02-D6_bin-475	3.42582	67.1	1255	-	SAMEA6944005	PRJEB38681	GCA_903886025.1	2020-07-10	Lakewater	Myxococcia	Myxococcales	-	-
uncultured Myxococcales bacterium	Day2-2_bin-701	2.97321	64.4	1199	-	SAMEA6944343	PRJEB38681	GCA_903921015.1	2020-07-10	Lakewater	Myxococcia	Myxococcales	-	-
uncultured Myxococcales bacterium	Erken-D10_bin-0445	4.568	66.4	1542	-	SAMEA6951045	PRJEB38681	GCA_903927995.1	2020-07-10	Lakewater	Myxococcia	Myxococcales	-	-
uncultured Myxococcales bacterium	Erken-D11_bin-0849	6.10093	66.3	1229	-	SAMEA6947508	PRJEB38681	GCA_903881865.1	2020-07-10	Lakewater	Myxococcia	Myxococcales	-	-
uncultured Myxococcales bacterium	Erken-D5_bin-1077	2.79566	66.2	1135	-	SAMEA6950880	PRJEB38681	GCA_903914295.1	2020-07-10	Lakewater	Myxococcia	Myxococcales	-	-
uncultured Myxococcales bacterium	ErkenSummer_bin-0937	6.96706	66.2	404	-	SAMEA6952404	PRJEB38681	GCA_903919145.1	2020-07-10	Lakewater	Myxococcia	Myxococcales	-	-
uncultured Myxococcales bacterium	ERR321605-bin.6	2.89325	51.9	654	-	SAMEA7847453	PRJEB37358	GCA_905211895.1	2021-02-01	Human Gut	Myxococcia	Myxococcales	-	-
uncultured Myxococcales bacterium	Ja_bin-0208	6.15952	64.3	208	-	SAMEA6954405	PRJEB38681	GCA_903884195.1	2020-07-10	Lakewater	Myxococcia	Myxococcales	-	-
uncultured Myxococcales bacterium	Ja_bin-3022	6.80603	64.4	280	-	SAMEA6954461	PRJEB38681	GCA_903881385.1	2020-07-10	Lakewater	Myxococcia	Myxococcales	-	-
uncultured Myxococcales bacterium	Ja1_bin-0143	6.75515	64.4	272	-	SAMEA6952082	PRJEB38681	GCA_903896545.1	2020-07-10	Lakewater	Myxococcia	Myxococcales	-	-
uncultured Myxococcales bacterium	Ja1_bin-3769	6.22242	64.3	226	-	SAMEA6952152	PRJEB38681	GCA_903857975.1	2020-07-10	Lakewater	Myxococcia	Myxococcales	-	-
uncultured Myxococcales bacterium	Ja1-D2_bin-2129	6.26834	64.3	379	-	SAMEA6948111	PRJEB38681	GCA_903852525.1	2020-07-10	Lakewater	Myxococcia	Myxococcales	-	-
uncultured Myxococcales bacterium	Ja1-D4_bin-205	6.27849	64.3	249	-	SAMEA6948740	PRJEB38681	GCA_903860385.1	2020-07-10	Lakewater	Myxococcia	Myxococcales	-	-
uncultured Myxococcales bacterium	Ja1-D4_bin-635	6.69824	64.4	461	-	SAMEA6948753	PRJEB38681	GCA_903900455.1	2020-07-10	Lakewater	Myxococcia	Myxococcales	-	-
uncultured Myxococcales bacterium	Ja1-D5_bin-098	5.90749	64.3	879	-	SAMEA6943710	PRJEB38681	GCA_903906555.1	2020-07-10	Lakewater	Myxococcia	Myxococcales	-	-
uncultured Myxococcales bacterium	Ki3-D2_bin-0050	5.9113	64.3	259	-	SAMEA6944757	PRJEB38681	GCA_903878715.1	2020-07-10	Lakewater	Myxococcia	Myxococcales	-	-
uncultured Myxococcales bacterium	Ki3-D3_bin-0740	2.6881	64.5	1103	-	SAMEA6948887	PRJEB38681	GCA_903912255.1	2020-07-10	Lakewater	Myxococcia	Myxococcales	-	-
uncultured Myxococcales bacterium	Ki3-D3_bin-0786	5.93041	64.3	305	-	SAMEA6948889	PRJEB38681	GCA_903874695.1	2020-07-10	Lakewater	Myxococcia	Myxococcales	-	-
uncultured Myxococcales bacterium	Ki3-D4_bin-156	5.68645	64.5	1288	-	SAMEA6948767	PRJEB38681	GCA_903918875.1	2020-07-10	Lakewater	Myxococcia	Myxococcales	-	-
uncultured Myxococcales bacterium	Ki3-D4_bin-362	5.989	64.3	244	-	SAMEA6948776	PRJEB38681	GCA_903883645.1	2020-07-10	Lakewater	Myxococcia	Myxococcales	-	-
uncultured Myxococcales bacterium	Kiruna_bin-00999	2.68251	68.4	1136	-	SAMEA6953795	PRJEB38681	GCA_903907805.1	2020-07-10	Lakewater	Myxococcia	Myxococcales	-	-
uncultured Myxococcales bacterium	Kiruna_bin-10055	6.52225	64.4	466	-	SAMEA6953999	PRJEB38681	GCA_903862435.1	2020-07-10	Lakewater	Myxococcia	Myxococcales	-	-
uncultured Myxococcales bacterium	Kiruna_bin-13077	6.0202	64.3	320	-	SAMEA6954059	PRJEB38681	GCA_903876705.1	2020-07-10	Lakewater	Myxococcia	Myxococcales	-	-
uncultured Myxococcales bacterium	Kiruna3_bin-4223	5.9171	64.3	342	-	SAMEA6956525	PRJEB38681	GCA_903880045.1	2020-07-10	Lakewater	Myxococcia	Myxococcales	-	-
uncultured Myxococcales bacterium	Kiruna3_bin-5482	6.54564	64.4	412	-	SAMEA6956546	PRJEB38681	GCA_903828945.1	2020-07-10	Lakewater	Myxococcia	Myxococcales	-	-
uncultured Myxococcales bacterium	KR_bin-2751	5.18194	70.2	1423	-	SAMEA6952239	PRJEB38681	GCA_903916155.1	2020-07-10	Lakewater	Myxococcia	Myxococcales	-	-
uncultured Myxococcales bacterium	KT_bin-0791	6.68255	64.3	741	-	SAMEA6955981	PRJEB38681	GCA_903842895.1	2020-07-10	Lakewater	Myxococcia	Myxococcales	-	-
uncultured Myxococcales bacterium	KT4_bin-476	4.95758	64.5	1501	-	SAMEA6944464	PRJEB38681	GCA_903923235.1	2020-07-10	Lakewater	Myxococcia	Myxococcales	-	-
uncultured Myxococcales bacterium	KT6_bin-248	4.02272	66.6	1467	-	SAMEA6949998	PRJEB38681	GCA_903833935.1	2020-07-10	Lakewater	Myxococcia	Myxococcales	-	-
uncultured Myxococcales bacterium	KTt_bin-0231	6.39189	64.2	289	-	SAMEA6954328	PRJEB38681	GCA_903858265.1	2020-07-10	Lakewater	Myxococcia	Myxococcales	-	-
uncultured Myxococcales bacterium	LaPlata_bin-3248	7.05856	65.6	88	-	SAMEA6955636	PRJEB38681	GCA_903895725.1	2020-07-10	Lakewater	Myxococcia	Myxococcales	-	-
uncultured Myxococcales bacterium	LaPlata-15m-b_bin-811	7.08339	65.6	165	-	SAMEA6948994	PRJEB38681	GCA_903895425.1	2020-07-10	Lakewater	Myxococcia	Myxococcales	-	-
uncultured Myxococcales bacterium	LaPlata-7m-a_bin-129	4.40525	71.7	1497	-	SAMEA6946649	PRJEB38681	GCA_903926495.1	2020-07-10	Lakewater	Myxococcia	Myxococcales	-	-
uncultured Myxococcales bacterium	LaPlata-a_bin-2895	7.10015	65.6	325	-	SAMEA6956141	PRJEB38681	GCA_903927385.1	2020-07-10	Lakewater	Myxococcia	Myxococcales	-	-
uncultured Myxococcales bacterium	LaPlata-b_bin-3080	3.75654	71.7	1528	-	SAMEA6952378	PRJEB38681	GCA_903850985.1	2020-07-10	Lakewater	Myxococcia	Myxococcales	-	-
uncultured Myxococcales bacterium	LJ_bin-2975	4.76831	64.6	1400	-	SAMEA6956853	PRJEB38681	GCA_903923885.1	2020-07-10	Lakewater	Myxococcia	Myxococcales	-	-
uncultured Myxococcales bacterium	LJ-3-4m_bin-0290	7.59002	69.8	1949	-	SAMEA6950564	PRJEB38681	GCA_903900605.1	2020-07-10	Lakewater	Myxococcia	Myxococcales	-	-
uncultured Myxococcales bacterium	Loc080925-5-5m_bin-0248	7.09984	71.9	2193	-	SAMEA6944026	PRJEB38681	GCA_903960345.1	2020-07-10	Lakewater	Myxococcia	Myxococcales	-	-
uncultured Myxococcales bacterium	Loc080925-5-5m_bin-0486	5.54596	67.3	217	-	SAMEA6944035	PRJEB38681	GCA_903959275.1	2020-07-10	Lakewater	Myxococcia	Myxococcales	-	-
uncultured Myxococcales bacterium	Loc080925-6m_bin-0053	4.92503	67.4	927	-	SAMEA6946780	PRJEB38681	GCA_903959675.1	2020-07-10	Lakewater	Myxococcia	Myxococcales	-	-
uncultured Myxococcales bacterium	Loc080925-6m_bin-1360	5.32761	72.1	2023	-	SAMEA6946830	PRJEB38681	GCA_903957445.1	2020-07-10	Lakewater	Myxococcia	Myxococcales	-	-
uncultured Myxococcales bacterium	Loc080925-7m_bin-0012	4.76349	62.1	125	-	SAMEA6945521	PRJEB38681	GCA_903960075.1	2020-07-10	Lakewater	Myxococcia	Myxococcales	-	-
uncultured Myxococcales bacterium	Loc080925-7m_bin-0732	4.0538	69.7	1306	-	SAMEA6945560	PRJEB38681	GCA_903957595.1	2020-07-10	Lakewater	Myxococcia	Myxococcales	-	-
uncultured Myxococcales bacterium	Loc080925-7m_bin-1033	4.66923	67.4	1114	-	SAMEA6945575	PRJEB38681	GCA_903938835.1	2020-07-10	Lakewater	Myxococcia	Myxococcales	-	-
uncultured Myxococcales bacterium	Loc080925-8-8m_bin-069	5.53618	69.4	606	-	SAMEA6945800	PRJEB38681	GCA_903939245.1	2020-07-10	Lakewater	Myxococcia	Myxococcales	-	-
uncultured Myxococcales bacterium	Loc080925-8-8m_bin-466	4.85289	62.1	84	-	SAMEA6945832	PRJEB38681	GCA_903936705.1	2020-07-10	Lakewater	Myxococcia	Myxococcales	-	-
uncultured Myxococcales bacterium	Loc080925-8m_bin-097	4.73212	62	73	-	SAMEA6946299	PRJEB38681	GCA_903960555.1	2020-07-10	Lakewater	Myxococcia	Myxococcales	-	-
uncultured Myxococcales bacterium	Loc080925-8m_bin-480	2.37237	67.3	805	-	SAMEA6946320	PRJEB38681	GCA_903934615.1	2020-07-10	Lakewater	Myxococcia	Myxococcales	-	-
uncultured Myxococcales bacterium	Loc080925-8m_bin-766	5.42439	69.5	744	-	SAMEA6946332	PRJEB38681	GCA_903935365.1	2020-07-10	Lakewater	Myxococcia	Myxococcales	-	-
uncultured Myxococcales bacterium	Loc090402-4m_bin-0916	6.215	66.7	1274	-	SAMEA6948934	PRJEB38681	GCA_903952805.1	2020-07-10	Lakewater	Myxococcia	Myxococcales	-	-
uncultured Myxococcales bacterium	Loc090402-8-9m_bin-0331	4.70041	66.9	1557	-	SAMEA6950731	PRJEB38681	GCA_903958435.1	2020-07-10	Lakewater	Myxococcia	Myxococcales	-	-
uncultured Myxococcales bacterium	Loc090721-6m_bin-295	5.22898	67.3	189	-	SAMEA6944173	PRJEB38681	GCA_903936925.1	2020-07-10	Lakewater	Myxococcia	Myxococcales	-	-
uncultured Myxococcales bacterium	Loc090721-7m_bin-459	3.82751	62.4	1091	-	SAMEA6945455	PRJEB38681	GCA_903959465.1	2020-07-10	Lakewater	Myxococcia	Myxococcales	-	-
uncultured Myxococcales bacterium	Loc090721-7m_bin-584	5.29628	67.3	234	-	SAMEA6945464	PRJEB38681	GCA_903950305.1	2020-07-10	Lakewater	Myxococcia	Myxococcales	-	-
uncultured Myxococcales bacterium	Loc090721-8-6m_bin-0738	3.28333	62.4	1033	-	SAMEA6948565	PRJEB38681	GCA_903944845.1	2020-07-10	Lakewater	Myxococcia	Myxococcales	-	-
uncultured Myxococcales bacterium	Loc090721-8-6m_bin-0810	5.27503	67.4	170	-	SAMEA6948567	PRJEB38681	GCA_903954305.1	2020-07-10	Lakewater	Myxococcia	Myxococcales	-	-
uncultured Myxococcales bacterium	Loc090721-8m_bin-517	5.30183	67.3	201	-	SAMEA6945724	PRJEB38681	GCA_903955385.1	2020-07-10	Lakewater	Myxococcia	Myxococcales	-	-
uncultured Myxococcales bacterium	Loc090721-8m_bin-764	4.49397	62.2	744	-	SAMEA6945738	PRJEB38681	GCA_903957975.1	2020-07-10	Lakewater	Myxococcia	Myxococcales	-	-
uncultured Myxococcales bacterium	Loc090907-8-6m_bin-284	2.82985	62.5	1026	-	SAMEA6943625	PRJEB38681	GCA_903961565.1	2020-07-10	Lakewater	Myxococcia	Myxococcales	-	-
uncultured Myxococcales bacterium	Loc090907-8m_bin-551	2.36776	67.5	997	-	SAMEA6947437	PRJEB38681	GCA_903938515.1	2020-07-10	Lakewater	Myxococcia	Myxococcales	-	-
uncultured Myxococcales bacterium	Loc090907-8m_bin-692	4.07522	62.3	1038	-	SAMEA6947447	PRJEB38681	GCA_903951605.1	2020-07-10	Lakewater	Myxococcia	Myxococcales	-	-
uncultured Myxococcales bacterium	Loclat_bin-01787	5.29404	67.4	304	-	SAMEA6951655	PRJEB38681	GCA_903875165.1	2020-07-10	Lakewater	Myxococcia	Myxococcales	-	-
uncultured Myxococcales bacterium	Loclat_bin-04987	5.07644	66.3	1410	-	SAMEA6951702	PRJEB38681	GCA_903920395.1	2020-07-10	Lakewater	Myxococcia	Myxococcales	-	-
uncultured Myxococcales bacterium	Loclat_bin-06019	9.48461	72	667	-	SAMEA6951742	PRJEB38681	GCA_903847385.1	2020-07-10	Lakewater	Myxococcia	Myxococcales	-	-
uncultured Myxococcales bacterium	Loclat_bin-06029	5.65069	69.4	273	-	SAMEA6951743	PRJEB38681	GCA_903847405.1	2020-07-10	Lakewater	Myxococcia	Myxococcales	-	-
uncultured Myxococcales bacterium	Loclat_bin-20296	4.85667	62.1	74	-	SAMEA6952025	PRJEB38681	GCA_903899815.1	2020-07-10	Lakewater	Myxococcia	Myxococcales	-	-
uncultured Myxococcales bacterium	Loclat_bin-20748	3.4901	67.1	482	-	SAMEA6952039	PRJEB38681	GCA_903923815.1	2020-07-10	Lakewater	Myxococcia	Myxococcales	-	-
uncultured Myxococcales bacterium	MJ110802A_bin-629	2.80182	64.7	1114	-	SAMEA6953391	PRJEB38681	GCA_903913755.1	2020-07-10	Lakewater	Myxococcia	Myxococcales	-	-
uncultured Myxococcales bacterium	MJ120716A_bin-0268	6.10426	65.2	1687	-	SAMEA6944285	PRJEB38681	GCA_903819585.1	2020-07-10	Lakewater	Myxococcia	Myxococcales	-	-
uncultured Myxococcales bacterium	MJ120716A_bin-0880	5.56817	68.5	998	-	SAMEA6944306	PRJEB38681	GCA_903917305.1	2020-07-10	Lakewater	Myxococcia	Myxococcales	-	-
uncultured Myxococcales bacterium	MJ120730A_bin-348	3.16994	65.8	1454	-	SAMEA6950481	PRJEB38681	GCA_903890705.1	2020-07-10	Lakewater	Myxococcia	Myxococcales	-	-
uncultured Myxococcales bacterium	MJ-2014_bin-0822	4.47209	69.5	1183	-	SAMEA6956681	PRJEB38681	GCA_903909985.1	2020-07-10	Lakewater	Myxococcia	Myxococcales	-	-
uncultured Myxococcales bacterium	MJ-time_bin-1663	5.82072	64.5	149	-	SAMEA6953617	PRJEB38681	GCA_903924465.1	2020-07-10	Lakewater	Myxococcia	Myxococcales	-	-
uncultured Myxococcales bacterium	MJ-time_bin-5706	4.36719	61.2	1177	-	SAMEA6953692	PRJEB38681	GCA_903882605.1	2020-07-10	Lakewater	Myxococcia	Myxococcales	-	-
uncultured Myxococcales bacterium	MJ-time_bin-5834	5.04375	69.5	173	-	SAMEA6953694	PRJEB38681	GCA_903857665.1	2020-07-10	Lakewater	Myxococcia	Myxococcales	-	-
uncultured Myxococcales bacterium	MJ-time_bin-8340	5.5572	66.5	549	-	SAMEA6953749	PRJEB38681	GCA_903850505.1	2020-07-10	Lakewater	Myxococcia	Myxococcales	-	-
uncultured Myxococcales bacterium	Myxococcales sp. RBC066	8.52671	67.2	628	-	SAMEA6595138	PRJEB30654	GCA_902826865.1	2020-04-10	Wastewater	Myxococcia	Myxococcales	-	-
uncultured Myxococcales bacterium	Umea_bin-04856	6.00622	66.9	358	-	SAMEA6956282	PRJEB38681	GCA_903887475.1	2020-07-10	Lakewater	Myxococcia	Myxococcales	-	-
uncultured Myxococcales bacterium	Umea_bin-05835	5.72778	61.1	123	-	SAMEA6956319	PRJEB38681	GCA_903840165.1	2020-07-10	Lakewater	Myxococcia	Myxococcales	-	-
uncultured Myxococcales bacterium	Umea1_bin-3892	5.64994	61.1	129	-	SAMEA6954185	PRJEB38681	GCA_903864385.1	2020-07-10	Lakewater	Myxococcia	Myxococcales	-	-
uncultured Myxococcales bacterium	Umea1p2_bin-0391	5.58676	61.1	364	-	SAMEA6945038	PRJEB38681	GCA_903897135.1	2020-07-10	Lakewater	Myxococcia	Myxococcales	-	-
uncultured Myxococcales bacterium	Umea1p3_bin-448	5.80587	61.1	130	-	SAMEA6949910	PRJEB38681	GCA_903871265.1	2020-07-10	Lakewater	Myxococcia	Myxococcales	-	-
uncultured Myxococcales bacterium	Umea2_bin-0945	5.63952	67	716	-	SAMEA6955865	PRJEB38681	GCA_903842905.1	2020-07-10	Lakewater	Myxococcia	Myxococcales	-	-
uncultured Myxococcales bacterium	Umea2p3_bin-1219	5.44464	67.1	779	-	SAMEA6944413	PRJEB38681	GCA_903870665.1	2020-07-10	Lakewater	Myxococcia	Myxococcales	-	-
uncultured Myxococcales bacterium	Umea3p4_bin-0447	4.31196	67.2	1270	-	SAMEA6947624	PRJEB38681	GCA_903914215.1	2020-07-10	Lakewater	Myxococcia	Myxococcales	-	-
uncultured Myxococcales bacterium	VK_bin-1538	7.57035	69.1	907	-	SAMEA6955067	PRJEB38681	GCA_903911905.1	2020-07-10	Lakewater	Myxococcia	Myxococcales	-	-
uncultured Myxococcales bacterium	VK_bin-3173	6.1028	66.8	330	-	SAMEA6955108	PRJEB38681	GCA_903928185.1	2020-07-10	Lakewater	Myxococcia	Myxococcales	-	-
uncultured Myxococcales bacterium	VK2_bin-1906	7.3227	69.1	1218	-	SAMEA6951269	PRJEB38681	GCA_903827705.1	2020-07-10	Lakewater	Myxococcia	Myxococcales	-	-
uncultured Myxococcales bacterium	VK3_bin-1308	6.04472	66.9	437	-	SAMEA6948483	PRJEB38681	GCA_903923475.1	2020-07-10	Lakewater	Myxococcia	Myxococcales	-	-
uncultured Myxococcales bacterium	YR2_bin-0002	6.26791	67.9	806	-	SAMEA6947856	PRJEB38681	GCA_903869075.1	2020-07-10	Lakewater	Myxococcia	Myxococcales	-	-
Anaeromyxobacteraceae bacterium	CTSoil_095	3.16905	72	824	-	SAMN15718047	PRJNA638681	GCA_018262375.1	2021-05-04	Wetland	Myxococcia	Myxococcales	Anaeromyxobacteraceae	-
Anaeromyxobacter sp.	EFPC_17	2.52639	72.9	993	-	SAMN16786662	PRJNA670906	GCA_016880435.1	2021-02-12	Sediment	Myxococcia	Myxococcales	Anaeromyxobacteraceae	Anaeromyxobacter
Anaeromyxobacter sp.	OdNW_18-Q3-R42-56_BAT3C.134_sub	5.2169	74.9	18	4290	SAMN16426351	PRJNA629478	GCA_016718565.1	2021-01-19	Activated sludge	Myxococcia	Myxococcales	Anaeromyxobacteraceae	Anaeromyxobacter
Anaeromyxobacter sp.	Viby_18-Q3-R106-67_MAXAC.089	5.11124	75	21	4213	SAMN16426566	PRJNA629478	GCA_016720265.1	2021-01-19	Activated sludge	Myxococcia	Myxococcales	Anaeromyxobacteraceae	Anaeromyxobacter
Anaeromyxobacter sp. RBG_16_69_14	RBG_16_69_14	5.63848	68.9	157	4291	SAMN04313698	PRJNA288027	GCA_001768075.1	2016-10-18	Subsurface	Myxococcia	Myxococcales	Anaeromyxobacteraceae	Anaeromyxobacter
uncultured Anaeromyxobacter sp.	Ja_bin-0132	4.77174	70.9	354	-	SAMEA6954403	PRJEB38681	GCA_903894875.1	2020-07-10	Lakewater	Myxococcia	Myxococcales	Anaeromyxobacteraceae	Anaeromyxobacter
uncultured Anaeromyxobacter sp.	Ja_bin-1495	4.28183	71.3	344	-	SAMEA6954426	PRJEB38681	GCA_903888535.1	2020-07-10	Lakewater	Myxococcia	Myxococcales	Anaeromyxobacteraceae	Anaeromyxobacter
uncultured Anaeromyxobacter sp.	Ja1_bin-0741	4.69564	71	281	-	SAMEA6952097	PRJEB38681	GCA_903911155.1	2020-07-10	Lakewater	Myxococcia	Myxococcales	Anaeromyxobacteraceae	Anaeromyxobacter
uncultured Anaeromyxobacter sp.	Ja1-D5_bin-407	4.559	71.1	186	-	SAMEA6943724	PRJEB38681	GCA_903904005.1	2020-07-10	Lakewater	Myxococcia	Myxococcales	Anaeromyxobacteraceae	Anaeromyxobacter
uncultured Anaeromyxobacter sp.	Ja2_bin-1790	4.84099	71.1	301	-	SAMEA6954840	PRJEB38681	GCA_903929565.1	2020-07-10	Lakewater	Myxococcia	Myxococcales	Anaeromyxobacteraceae	Anaeromyxobacter
uncultured Anaeromyxobacter sp.	Ja2-D4_bin-1268	5.0717	70.9	285	-	SAMEA6944958	PRJEB38681	GCA_903874275.1	2020-07-10	Lakewater	Myxococcia	Myxococcales	Anaeromyxobacteraceae	Anaeromyxobacter
uncultured Anaeromyxobacter sp.	Ki1-2-7m_bin-406	4.06851	70.8	213	-	SAMEA6947590	PRJEB38681	GCA_903855945.1	2020-07-10	Lakewater	Myxococcia	Myxococcales	Anaeromyxobacteraceae	Anaeromyxobacter
uncultured Anaeromyxobacter sp.	Ki3-D4_bin-793	1.75841	71.3	767	-	SAMEA6948795	PRJEB38681	GCA_903922315.1	2020-07-10	Lakewater	Myxococcia	Myxococcales	Anaeromyxobacteraceae	Anaeromyxobacter
uncultured Anaeromyxobacter sp.	Kiruna_bin-10358	4.0502	70.8	235	-	SAMEA6954003	PRJEB38681	GCA_903927915.1	2020-07-10	Lakewater	Myxococcia	Myxococcales	Anaeromyxobacteraceae	Anaeromyxobacter
uncultured Anaeromyxobacter sp.	Kiruna3_bin-0882	2.28913	71.5	918	-	SAMEA6956461	PRJEB38681	GCA_903887395.1	2020-07-10	Lakewater	Myxococcia	Myxococcales	Anaeromyxobacteraceae	Anaeromyxobacter
uncultured Anaeromyxobacter sp.	KT_bin-2212	4.56839	71	596	-	SAMEA6956010	PRJEB38681	GCA_903932365.1	2020-07-10	Lakewater	Myxococcia	Myxococcales	Anaeromyxobacteraceae	Anaeromyxobacter
uncultured Anaeromyxobacter sp.	KT4_bin-661	1.69478	71.1	735	-	SAMEA6944468	PRJEB38681	GCA_903863245.1	2020-07-10	Lakewater	Myxococcia	Myxococcales	Anaeromyxobacteraceae	Anaeromyxobacter
uncultured Anaeromyxobacter sp.	KT5_bin-792	3.29963	71.3	1014	-	SAMEA6953508	PRJEB38681	GCA_903888295.1	2020-07-10	Lakewater	Myxococcia	Myxococcales	Anaeromyxobacteraceae	Anaeromyxobacter
Archangiaceae bacterium	EsbW_18-Q3-R4-48_MAXAC.252	10.1344	70.1	48	8495	SAMN16425916	PRJNA629478	GCA_016714225.1	2021-01-19	Activated Sludge	Myxococcia	Myxococcales	Myxococcaceae	-
Archangiaceae bacterium	LZH	9.52737	67.8	445	8508	SAMN13546329	PRJNA595109	GCA_016879935.1	2021-02-11	Activated Sludge	Myxococcia	Myxococcales	Myxococcaceae	-
Myxococcaceae bacterium	AER1_7	1.19709	47.2	21	1147	SAMN16253247	PRJNA488537	GCA_015999675.1	2020-12-13	Biofilm	Myxococcia	Myxococcales	Myxococcaceae	-
Myxococcaceae bacterium	AER2_1	1.32178	47.2	11	1247	SAMN16253276	PRJNA488537	GCA_016000045.1	2020-12-13	Biofilm	Myxococcia	Myxococcales	Myxococcaceae	-
Myxococcaceae bacterium	Chersky_276	4.80333	71.1	517	-	SAMN16072731	PRJNA588342	GCA_017881345.1	2021-04-08	Permafrost	Myxococcia	Myxococcales	Myxococcaceae	-
Myxococcaceae bacterium	Chersky_835	4.43521	69.4	81	-	SAMN16072732	PRJNA588342	GCA_017881265.1	2021-04-08	Permafrost	Myxococcia	Myxococcales	Myxococcaceae	-
Myxococcaceae bacterium	CTSoil_096	5.5724	69.6	1057	5774	SAMN15718048	PRJNA638681	GCA_018262385.1	2021-05-04	Wetland	Myxococcia	Myxococcales	Myxococcaceae	-
Myxococcaceae bacterium	GW715_bin.15	9.39288	72.4	197	7484	SAMN10720224	PRJNA514088	GCA_004297725.1	2019-02-25	Groundwater	Myxococcia	Myxococcales	Myxococcaceae	-
Myxococcaceae bacterium	metabat2.71	5.76687	70.6	502	5307	SAMN10417396	PRJNA330672	GCA_003818285.1	2018-11-25	Sediment	Myxococcia	Myxococcales	Myxococcaceae	-
Myxococcaceae bacterium	new MAG-72	9.75416	69.6	939	9085	SAMN17180955	PRJNA592128	GCA_016793725.1	2021-02-01	Bioreactor Sludge	Myxococcia	Myxococcales	Myxococcaceae	-
Myxococcaceae bacterium	new MAG-73	8.8106	70.4	93	7387	SAMN17180956	PRJNA592128	GCA_016793095.1	2021-02-01	Bioreactor Sludge	Myxococcia	Myxococcales	Myxococcaceae	-
Myxococcaceae bacterium	PMG_114	1.70907	65.4	908	1916	SAMN10678607	PRJNA272922	GCA_004173805.1	2019-02-12	Phyllosphere	Myxococcia	Myxococcales	Myxococcaceae	-
Myxococcaceae bacterium	PMG_225	10.2017	69.9	888	7993	SAMN10678608	PRJNA272922	GCA_004173515.1	2019-02-12	Phyllosphere	Myxococcia	Myxococcales	Myxococcaceae	-
Myxococcaceae bacterium	PMG_239	2.87532	69.5	1655	3267	SAMN10678609	PRJNA272922	GCA_004173885.1	2019-02-12	Phyllosphere	Myxococcia	Myxococcales	Myxococcaceae	-
Myxococcaceae bacterium	RGIG1921	1.84684	65.9	713	1832	SAMN16342289	PRJNA657473	GCA_017396645.1	2021-03-18	Ruminant Gut	Myxococcia	Myxococcales	Myxococcaceae	-
Myxococcaceae bacterium	RGIG5499	2.91605	64.1	125	2199	SAMN16345966	PRJNA657473	GCA_017500825.1	2021-03-22	Ruminant Gut	Myxococcia	Myxococcales	Myxococcaceae	-
Myxococcaceae bacterium	Zod_Metabat.575	9.59222	69.7	409	7643	SAMN17242105	PRJNA690107	GCA_016926755.1	2021-02-24	Freshwater Sediment	Myxococcia	Myxococcales	Myxococcaceae	-
uncultured Myxococcaceae bacterium	ERR321232-bin.2	1.76972	48.1	49	-	SAMEA7847303	PRJEB37358	GCA_905188115.1	2021-02-01	Human Gut	Myxococcia	Myxococcales	Myxococcaceae	-
uncultured Myxococcaceae bacterium	ERR414468-bin.34	1.98384	45.5	99	-	SAMEA7847815	PRJEB37358	GCA_905204025.1	2021-02-01	Human Gut	Myxococcia	Myxococcales	Myxococcaceae	-
Archangium gephyra	S2_003_000_R2_14	8.03632	66.9	272	7293	SAMN07426514	PRJNA376580	GCA_003243425.1	2018-06-18	Indoor	Myxococcia	Myxococcales	Myxococcaceae	Archangium
Archangium sp.	new MAG-74	8.98203	68.2	1194	8591	SAMN17180957	PRJNA592128	GCA_016793585.1	2021-02-01	Bioreactor sludge	Myxococcia	Myxococcales	Myxococcaceae	Archangium
Archangium sp.	new MAG-75	8.82864	66.2	740	8164	SAMN17180958	PRJNA592128	GCA_016792935.1	2021-02-01	Bioreactor sludge	Myxococcia	Myxococcales	Myxococcaceae	Archangium
Archangium sp.	new MAG-76	3.21114	68.3	529	3078	SAMN17180959	PRJNA592128	GCA_016793525.1	2021-02-01	Bioreactor sludge	Myxococcia	Myxococcales	Myxococcaceae	Archangium
Archangium sp.	SZUA-606	7.01718	68.8	1053	-	SAMN09288154	PRJNA385762	GCA_003249315.1	2018-06-19	Hydrothermal vent	Myxococcia	Myxococcales	Myxococcaceae	Archangium
uncultured Archangium sp.	Ja_bin-1734	8.6773	70.1	265	-	SAMEA6954433	PRJEB38681	GCA_903915665.1	2020-07-10	Lakewater	Myxococcia	Myxococcales	Myxococcaceae	Archangium
uncultured Archangium sp.	Ja1_bin-1494	8.6061	70.1	251	-	SAMEA6952105	PRJEB38681	GCA_903905455.1	2020-07-10	Lakewater	Myxococcia	Myxococcales	Myxococcaceae	Archangium
uncultured Archangium sp.	Ja1-D4_bin-232	8.68095	70.1	270	-	SAMEA6948742	PRJEB38681	GCA_903861945.1	2020-07-10	Lakewater	Myxococcia	Myxococcales	Myxococcaceae	Archangium
Candidatus Fimimonas gallinarum	CHK121-14286	1.43072	46.1	47	1153	SAMN15817176	PRJNA543206	GCA_018712065.1	2021-06-04	Chicken Gut	Myxococcia	Myxococcales	Myxococcaceae	candidatus
Candidatus Fimimonas merdipullorum	ChiHjej12B11-7776	1.29835	53.2	103	1111	SAMN15817153	PRJNA543206	GCA_018713905.1	2021-06-04	Chicken Gut	Myxococcia	Myxococcales	Myxococcaceae	candidatus
Corallococcus sp. CAG:1435	CAG:1435	1.56435	45.8	57	1300	SAMEA3138576	PRJEB719	GCA_000433775.1	2013-05-31	Human gut	Myxococcia	Myxococcales	Myxococcaceae	Corallococcus
uncultured Corallococcus sp.	ERR321643-bin.4	2.51347	47.4	245	-	SAMEA7847525	PRJEB37358	GCA_905203735.1	2021-02-01	Human gut	Myxococcia	Myxococcales	Myxococcaceae	Corallococcus
uncultured Corallococcus sp.	ERR414316-bin.23	1.33753	46.7	352	-	SAMEA7847655	PRJEB37358	GCA_905203465.1	2021-02-01	Human gut	Myxococcia	Myxococcales	Myxococcaceae	Corallococcus
uncultured Corallococcus sp.	ERR414465-bin.23	2.12367	48.6	59	-	SAMEA7847802	PRJEB37358	GCA_905201545.1	2021-02-01	Human gut	Myxococcia	Myxococcales	Myxococcaceae	Corallococcus
uncultured Corallococcus sp.	SRR5580390-bin.36	1.58342	45.6	28	-	SAMEA7848283	PRJEB37358	GCA_905208425.1	2021-02-01	Human gut	Myxococcia	Myxococcales	Myxococcaceae	Corallococcus
Myxococcus sp.	MY1	7.72325	70.7	448	6659	SAMN12995721	PRJNA576469	GCA_014879945.1	2020-10-12	Wastewater	Myxococcia	Myxococcales	Myxococcaceae	Myxococcus
Nannocystineae bacterium	CSSed162cmA_91	4.039	68.9	889	-	SAMN10606246	PRJNA453733	GCA_007122245.1	2019-07-18	Soda Lake	Polyangia	-	-	-
Nannocystineae bacterium	CSSed165cm_230	3.76576	69.2	833	-	SAMN10610426	PRJNA453733	GCA_007135255.1	2019-07-18	Soda Lake	Polyangia	-	-	-
Nannocystineae bacterium	CSSed165cm_40	5.64376	68.7	496	-	SAMN10610530	PRJNA453733	GCA_007133195.1	2019-07-18	Soda Lake	Polyangia	-	-	-
Sorangiineae bacterium NIC37A_2	NIC37A_2	5.00176	63.7	150	4143	SAMN06622702	PRJNA379904	GCA_002085155.1	2017-04-10	Compost	Polyangia	-	-	-
Kofleriaceae bacterium	Bin8.14	9.80501	68.3	723	9055	SAMN14571745	PRJNA622594	GCA_013368795.1	2020-06-23	Soil	Polyangia	Haliangiales	Haliangiaceae	-
Kofleriaceae bacterium	Go_Eff_bin_328	7.23571	74	866	6435	SAMN18119565	PRJNA524094	GCA_017991265.1	2021-04-15	Wastewater	Polyangia	Haliangiales	Haliangiaceae	-
Kofleriaceae bacterium	Go_SlAct_bin_23	7.5974	73.8	405	6431	SAMN18119745	PRJNA524094	GCA_017989835.1	2021-04-15	Wastewater	Polyangia	Haliangiales	Haliangiaceae	-
Kofleriaceae bacterium	Go_SlAct_bin_429	8.74224	74.2	840	7870	SAMN18119800	PRJNA524094	GCA_017991235.1	2021-04-15	Wastewater	Polyangia	Haliangiales	Haliangiaceae	-
Kofleriaceae bacterium	Gw_Eff_bin_25	9.01283	73.2	309	7509	SAMN18120306	PRJNA524094	GCA_018062915.1	2021-04-17	Wastewater	Polyangia	Haliangiales	Haliangiaceae	-
Kofleriaceae bacterium	Gw_SlAct_bin_279	7.56563	73.9	227	6346	SAMN18120599	PRJNA524094	GCA_018058095.1	2021-04-17	Wastewater	Polyangia	Haliangiales	Haliangiaceae	-
Kofleriaceae bacterium	Gw_SlAct_bin_340	8.89283	73.2	84	7178	SAMN18120609	PRJNA524094	GCA_018057825.1	2021-04-17	Wastewater	Polyangia	Haliangiales	Haliangiaceae	-
Kofleriaceae bacterium	Gw_SlAct_bin_39	5.49831	58.8	677	4918	SAMN18120621	PRJNA524094	GCA_018057605.1	2021-04-17	Wastewater	Polyangia	Haliangiales	Haliangiaceae	-
Kofleriaceae bacterium	Gw_SlPrim_bin_156	8.77577	73.3	264	7196	SAMN18120754	PRJNA524094	GCA_018055015.1	2021-04-17	Wastewater	Polyangia	Haliangiales	Haliangiaceae	-
Kofleriaceae bacterium	H4_MYX2	9.59893	74.7	133	7702	SAMN15013947	PRJNA627084	GCA_015075455.1	2020-10-29	Wastewater	Polyangia	Haliangiales	Haliangiaceae	-
Kofleriaceae bacterium	NORP324	5.9415	53.8	918	5501	SAMN17309575	PRJNA391950	GCA_016763395.1	2021-01-27	Subsurface	Polyangia	Haliangiales	Haliangiaceae	-
Kofleriaceae bacterium	SB29	4.64032	70.1	1403	4586	SAMN12878389	PRJNA573876	GCA_008933505.1	2019-10-09	Bioanode	Polyangia	Haliangiales	Haliangiaceae	-
Kofleriaceae bacterium	SZUA-251	1.83602	65.6	329	-	SAMN09287799	PRJNA385762	GCA_003236095.1	2018-06-18	Hydrothermal Vent	Polyangia	Haliangiales	Haliangiaceae	-
Nannocystaceae bacterium	DC_out28	6.22497	65.1	1332	6030	SAMN19594123	PRJNA629517	GCA_019090665.1	2021-07-01	Oil	Polyangia	Nannocystales	Nannocystaceae	-
Nannocystaceae bacterium	ES-bin-168	7.53208	69.4	1963	7743	SAMN14819023	PRJNA552582	GCA_014380655.1	2020-09-01	Glacier	Polyangia	Nannocystales	Nannocystaceae	-
Nannocystaceae bacterium	Go_SlAct_bin_67	9.16395	71.3	231	7595	SAMN18119927	PRJNA524094	GCA_017996215.1	2021-04-15	Wastewater	Polyangia	Nannocystales	Nannocystaceae	-
Nannocystaceae bacterium	NORP301	7.4591	64.5	1178	6905	SAMN17309552	PRJNA391950	GCA_016763875.1	2021-01-27	Subsurface	Polyangia	Nannocystales	Nannocystaceae	-
Nannocystis exedens	HyVt-463	4.6111	62.3	1165	3813	SAMN09638665	PRJNA480137	GCA_011322875.1	2020-03-16	Hydrothermal Vent	Polyangia	Nannocystales	Nannocystaceae	Nannocystis
Nannocystis exedens	HyVt-565	2.33631	62.4	1187	2119	SAMN09638778	PRJNA480137	GCA_011361725.1	2020-03-16	Hydrothermal Vent	Polyangia	Nannocystales	Nannocystaceae	Nannocystis
Nannocystis sp.	EsbW_18-Q3-R4-48_MAXAC.145	9.08313	71.1	42	7138	SAMN16425910	PRJNA629478	GCA_016714285.1	2021-01-19	Activated sludge	Polyangia	Nannocystales	Nannocystaceae	Nannocystis
Nannocystis sp.	Fred_18-Q3-R57-64_MAXAC.384	8.57927	69.8	31	7043	SAMN16426022	PRJNA629478	GCA_016712315.1	2021-01-19	Activated sludge	Polyangia	Nannocystales	Nannocystaceae	Nannocystis
Nannocystis sp.	MGR_bin50	6.55225	69.9	785	5745	SAMN15051933	PRJNA630822	GCA_013812955.1	2020-07-28	Soil	Polyangia	Nannocystales	Nannocystaceae	Nannocystis
Nannocystis sp.	Ribe_18-Q3-R11-54_BAT3C.433	8.34008	71.4	24	6488	SAMN16426430	PRJNA629478	GCA_016717175.1	2021-01-19	Activated sludge	Polyangia	Nannocystales	Nannocystaceae	Nannocystis
Polyangiaceae bacterium	AalW_18-Q3-R10-53_BATAC.388	10.085	70.2	87	8297	SAMN16425555	PRJNA629478	GCA_016704335.1	2021-01-19	Activated Sludge	Polyangia	Polyangiales	Polyangiaceae	-
Polyangiaceae bacterium	Bin8.16	11.9078	66.2	237	10078	SAMN14571746	PRJNA622594	GCA_013361525.1	2020-06-18	Soil	Polyangia	Polyangiales	Polyangiaceae	-
Polyangiaceae bacterium	Bin8.9.1.1	8.24855	67.2	1197	7801	SAMN14571756	PRJNA622594	GCA_013361345.1	2020-06-18	Soil	Polyangia	Polyangiales	Polyangiaceae	-
Polyangiaceae bacterium	DT_87	5.77469	60.7	184	4799	SAMN14675775	PRJNA482655	GCA_013214025.1	2020-06-02	Marine Water	Polyangia	Polyangiales	Polyangiaceae	-
Polyangiaceae bacterium	Emb289P3bin120	3.98575	68.5	838	-	SAMN12581760	PRJNA560329	GCA_009785135.1	2019-12-20	Termite Gut	Polyangia	Polyangiales	Polyangiaceae	-
Polyangiaceae bacterium	Emb289P3bin90	3.78566	55.2	737	-	SAMN12581800	PRJNA560329	GCA_009781255.1	2019-12-20	Termite Gut	Polyangia	Polyangiales	Polyangiaceae	-
Polyangiaceae bacterium	Emb289P4bin34	4.77386	62	199	-	SAMN12581812	PRJNA560329	GCA_009781005.1	2019-12-20	Termite Gut	Polyangia	Polyangiales	Polyangiaceae	-
Polyangiaceae bacterium	Emb289P4bin44	4.19917	59.8	112	-	SAMN12581816	PRJNA560329	GCA_009780955.1	2019-12-20	Termite Gut	Polyangia	Polyangiales	Polyangiaceae	-
Polyangiaceae bacterium	Fred_18-Q3-R57-64_MAXAC.407	11.5046	58.8	11	8685	SAMN16426024	PRJNA629478	GCA_016712345.1	2021-01-19	Activated Sludge	Polyangia	Polyangiales	Polyangiaceae	-
Polyangiaceae bacterium	Gw_SlAct_bin_374	3.67057	57.4	619	3559	SAMN18120617	PRJNA524094	GCA_018057675.1	2021-04-17	Wastewater	Polyangia	Polyangiales	Polyangiaceae	-
Polyangiaceae bacterium	H2_MYX1	9.47457	69.9	5	8266	SAMN15013937	PRJNA627084	GCA_015075635.1	2020-10-29	Wastewater	Polyangia	Polyangiales	Polyangiaceae	-
Polyangiaceae bacterium	HyVt-589	5.70092	68.4	1436	5192	SAMN09638804	PRJNA480137	GCA_011371375.1	2020-03-16	Hydrothermal Vent	Polyangia	Polyangiales	Polyangiaceae	-
Polyangiaceae bacterium	Kalu_18-Q3-R12-55_MAXAC.107	11.0977	60.2	28	8863	SAMN16426196	PRJNA629478	GCA_016715885.1	2021-01-19	Activated Sludge	Polyangia	Polyangiales	Polyangiaceae	-
Polyangiaceae bacterium	Lyne_18-Q3-R50-59_BAT3C.601	9.28084	70.3	45	7554	SAMN16426221	PRJNA629478	GCA_016719945.1	2021-01-19	Activated Sludge	Polyangia	Polyangiales	Polyangiaceae	-
Polyangiaceae bacterium	MAG_22	9.76485	65.1	842	8018	SAMN14239031	PRJNA601861	GCA_013360665.1	2020-06-18	Activated Sludge	Polyangia	Polyangiales	Polyangiaceae	-
Polyangiaceae bacterium	MAG-110	2.99943	67.5	2063	3864	SAMN15637660	PRJNA635524	GCA_014359315.1	2020-09-01	Oil Production Facility	Polyangia	Polyangiales	Polyangiaceae	-
Polyangiaceae bacterium	P-RSF-IL-17	9.19257	68.5	1283	8889	SAMN14539103	PRJNA622654	GCA_013141295.1	2020-05-21	Drinking Water	Polyangia	Polyangiales	Polyangiaceae	-
Polyangiaceae bacterium	Zod_Metabat.1029	8.25112	68.4	464	6405	SAMN17241776	PRJNA690107	GCA_016933275.1	2021-02-24	Freshwater Sediment	Polyangia	Polyangiales	Polyangiaceae	-
Polyangiaceae bacterium	Zod_Metabat.23	9.55672	66.3	675	7844	SAMN17241968	PRJNA690107	GCA_016929495.1	2021-02-24	Freshwater Sediment	Polyangia	Polyangiales	Polyangiaceae	-
Polyangiaceae bacterium UTPRO1	UTPRO1	3.81802	69.8	45	3278	SAMN06342773	PRJNA343219	GCA_002050235.1	2017-03-20	Bioreactor Sludge	Polyangia	Polyangiales	Polyangiaceae	-
Minicystis sp.	SZUA-566	7.18969	64.4	2307	-	SAMN09288114	PRJNA385762	GCA_003249835.1	2018-06-19	Hydrothermal vent	Polyangia	Polyangiales	Polyangiaceae	Minicystis
Pajaroellobacter abortibovis	BTF92-0548A/99-0131	1.82163	47.5	1	1700	SAMN05433522	PRJNA330989	GCA_001931505.1	2017-01-04	Tissue	Polyangia	Polyangiales	Polyangiaceae	Pajaroellobacter
Sorangium cellulosum	DOLJORAL78_55_3	1.09631	55.5	397	1098	SAMN07757502	PRJNA174530	GCA_002748255.1	2017-11-03	Oral	Polyangia	Polyangiales	Polyangiaceae	Sorangium
Sorangium sp.	HyVt-558	1.94434	63	853	1832	SAMN09638770	PRJNA480137	GCA_011374705.1	2020-03-16	Hydrothermal vent	Polyangia	Polyangiales	Polyangiaceae	Sorangium
Sandaracinaceae bacterium	AalW_18-Q3-R10-53_MAXAC.051	7.9125	70.2	96	6706	SAMN16425568	PRJNA629478	GCA_016704065.1	2021-01-19	Activated Sludge	Polyangia	Polyangiales	Sandaracinaceae	-
Sandaracinaceae bacterium	AS06rmzACSIP_409	3.28341	61.9	438	3001	SAMN13894472	PRJNA602310	GCA_012514415.1	2020-04-17	Anaerobic Digester	Polyangia	Polyangiales	Sandaracinaceae	-
Sandaracinaceae bacterium	Aved_18-Q3-R54-62_MAXAC.060	7.69174	70.1	59	6559	SAMN16425632	PRJNA629478	GCA_016702865.1	2021-01-19	Activated Sludge	Polyangia	Polyangiales	Sandaracinaceae	-
Sandaracinaceae bacterium	Chersky_700	5.88302	66.4	341	-	SAMN16072737	PRJNA588342	GCA_017881055.1	2021-04-08	Permafrost	Polyangia	Polyangiales	Sandaracinaceae	-
Sandaracinaceae bacterium	Chersky_785	4.5133	65.3	749	-	SAMN16072738	PRJNA588342	GCA_017881145.1	2021-04-08	Permafrost	Polyangia	Polyangiales	Sandaracinaceae	-
Sandaracinaceae bacterium	Damh_18-Q3-R51-60_BATAC.231	8.01764	70.2	66	6825	SAMN16425723	PRJNA629478	GCA_016708135.1	2021-01-19	Activated Sludge	Polyangia	Polyangiales	Sandaracinaceae	-
Sandaracinaceae bacterium	Ejby_18-Q3-R6-50_BATAC.260	7.8556	70.2	60	6662	SAMN16425794	PRJNA629478	GCA_016706685.1	2021-01-19	Activated Sludge	Polyangia	Polyangiales	Sandaracinaceae	-
Sandaracinaceae bacterium	Fred_18-Q3-R57-64_MAXAC.276	5.79131	61.2	17	5011	SAMN16426002	PRJNA629478	GCA_016712745.1	2021-01-19	Activated Sludge	Polyangia	Polyangiales	Sandaracinaceae	-
Sandaracinaceae bacterium	Hade_18-Q3-R52-61_MAXAC.060	7.89881	70.2	36	6667	SAMN16426061	PRJNA629478	GCA_016711615.1	2021-01-19	Activated Sludge	Polyangia	Polyangiales	Sandaracinaceae	-
Sandaracinaceae bacterium	MED-G138	9.11812	71.9	716	7737	SAMN10841287	PRJNA352798	GCA_004213565.1	2019-02-19	Marine Water	Polyangia	Polyangiales	Sandaracinaceae	-
Sandaracinaceae bacterium	OdNE_18-Q3-R46-58_BAT3C.392	7.64873	70.2	101	6480	SAMN16426319	PRJNA629478	GCA_016714965.1	2021-01-19	Activated Sludge	Polyangia	Polyangiales	Sandaracinaceae	-
Sandaracinus sp.	NAT131	9.254	73.9	238	6811	SAMN07620073	PRJNA391943	GCA_002699025.1	2017-10-24	Marine water	Polyangia	Polyangiales	Sandaracinaceae	Sandaracinus
Sandaracinus sp.	NAT8	8.1963	71.3	137	6733	SAMN07620074	PRJNA391943	GCA_002703625.1	2017-10-24	Marine water	Polyangia	Polyangiales	Sandaracinaceae	Sandaracinus
Sandaracinus sp.	SP2993	7.54178	73.8	232	5631	SAMN07620075	PRJNA391943	GCA_002720945.1	2017-10-25	Marine water	Polyangia	Polyangiales	Sandaracinaceae	Sandaracinus
uncultured Sandaracinus sp.	Ja_bin-4982	6.40093	71	1454	-	SAMEA6954504	PRJEB38681	GCA_903932055.1	2020-07-10	Lakewater	Polyangia	Polyangiales	Sandaracinaceae	Sandaracinus
uncultured Sandaracinus sp.	Ja1_bin-0486	6.35574	71	1423	-	SAMEA6952090	PRJEB38681	GCA_903923185.1	2020-07-10	Lakewater	Polyangia	Polyangiales	Sandaracinaceae	Sandaracinus
uncultured Sandaracinus sp.	Ja1-D4_bin-706	5.90959	70.8	1585	-	SAMEA6948757	PRJEB38681	GCA_903900475.1	2020-07-10	Lakewater	Polyangia	Polyangiales	Sandaracinaceae	Sandaracinus
uncultured Sandaracinus sp.	Kiruna_bin-06968	6.51118	71.3	1391	-	SAMEA6953924	PRJEB38681	GCA_903914435.1	2020-07-10	Lakewater	Polyangia	Polyangiales	Sandaracinaceae	Sandaracinus
uncultured Sandaracinus sp.	KT_bin-1087	6.02863	72	816	-	SAMEA6955989	PRJEB38681	GCA_903828805.1	2020-07-10	Lakewater	Polyangia	Polyangiales	Sandaracinaceae	Sandaracinus
uncultured Sandaracinus sp.	LJ-13-9m_bin-480	4.61001	70.9	1688	-	SAMEA6950213	PRJEB38681	GCA_903877895.1	2020-07-10	Lakewater	Polyangia	Polyangiales	Sandaracinaceae	Sandaracinus
uncultured Sandaracinus sp.	LJ-5-9m_bin-1174	7.19287	71.3	1363	-	SAMEA6949283	PRJEB38681	GCA_903912285.1	2020-07-10	Lakewater	Polyangia	Polyangiales	Sandaracinaceae	Sandaracinus
uncultured Sandaracinus sp.	LJ-7-9m_bin-0205	6.20772	71.4	1332	-	SAMEA6947190	PRJEB38681	GCA_903896985.1	2020-07-10	Lakewater	Polyangia	Polyangiales	Sandaracinaceae	Sandaracinus
